# Supplementary material for: tert-Butyl N-benzyl-N-[4-(4-fluoro­benzoyl­meth­yl)-2-pyrid­yl]carbamate
Source: Acta Crystallogr Sect E Struct Rep Online. 2008 Oct 31;64(Pt 11):o2221. doi: 10.1107/S160053680803448X (PMC2959675; doi:10.1107/S160053680803448X)
Supplement: Supplementary file 1 [file e-64-o2221-sup1.cif]

##############################################################################
###                                                                        ###
###        Electronic paper (Acta Crystallographica Section E)             ###
###                                                                        ###
##############################################################################
#                                                                            #
# This CIF contains the data in a paper accepted for publication in Acta     #
# Crystallographica Section E. It conforms to the requirements of Notes      #
# for Authors for Section E, and has been peer reviewed under the auspices   #
# of the IUCr Commission on Journals.                                        #
#                                                                            #
# Full details of the Crystallographic Information File format               #
# are given in the paper "The Crystallographic Information File (CIF):       #
# a New Standard Archive File for Crystallography" by S. R. Hall, F. H.      #
# Allen and I. D. Brown [Acta Cryst. (1991), A47, 655-685].                  #
#                                                                            #
# The current version of the core CIF dictionary is obtainable from          #
# ftp://ftp.iucr.org/pub/cif_core.dic. The current version number is 2.4.    #
#                                                                            #
# Software is freely available for graphical display of the structure(s) in  #
# this CIF.  For information consult the CIF home page http://www.iucr.org/  #
# cif/home.html                                                              #
#                                                                            #
# This file may be used for bona fide research purposes within the           #
# scientific community so long as proper attribution is given to the journal # 
# article from which it was obtained.                                        #
#                                                                            #
##############################################################################
                                             
data_I
_audit_creation_method     SHELXL-97
_chemical_name_systematic
;
<i>tert</i>-Butyl
<i>N</i>-benzyl-<i>N</i>-[4-(4-fluorobenzoylmethyl)-2-pyridyl]carbamate
;
_chemical_name_common     ?
_chemical_formula_moiety     'C25 H25 F N2 O3'
_chemical_formula_sum     'C25 H25 F N2 O3'
_chemical_formula_iupac     'C25 H25 F N2 O3'
_chemical_formula_weight     420.47
_chemical_melting_point     ?
_symmetry_cell_setting     monoclinic
_symmetry_space_group_name_H-M     'C 2/c'
_symmetry_space_group_name_Hall     '-C 2yc'
loop_
    _symmetry_equiv_pos_as_xyz
    'x, y, z'
    '-x, y, -z+1/2'
    'x+1/2, y+1/2, z'
    '-x+1/2, y+1/2, -z+1/2'
    '-x, -y, -z'
    'x, -y, z-1/2'
    '-x+1/2, -y+1/2, -z'
    'x+1/2, -y+1/2, z-1/2'
_cell_length_a     38.054(7)
_cell_length_b     7.9320(6)
_cell_length_c     14.589(3)
_cell_angle_alpha     90.00
_cell_angle_beta     102.142(8)
_cell_angle_gamma     90.00
_cell_volume     4305.1(11)
_cell_formula_units_Z     8
_cell_measurement_reflns_used     25
_cell_measurement_theta_min     15
_cell_measurement_theta_max     28
_cell_measurement_temperature     193(2)
_exptl_crystal_description     plate
_exptl_crystal_colour     colourless
_exptl_crystal_size_max     0.35
_exptl_crystal_size_mid     0.30
_exptl_crystal_size_min     0.18
_exptl_crystal_density_diffrn     1.297
_exptl_crystal_density_meas     ?
_exptl_crystal_density_method     'not measured'
_exptl_crystal_F_000     1776
_exptl_absorpt_coefficient_mu     0.747
_exptl_absorpt_correction_type     none
_exptl_special_details
;
No absorption correction was applied because of irregular crystal shape and low
crystal quality. The crystal diffracted only very weak (less the 55% observed
reflections).
;
_diffrn_ambient_temperature     193(2)
_diffrn_radiation_type     CuK\a
_diffrn_radiation_wavelength     1.54178
_diffrn_radiation_monochromator     graphite
_diffrn_measurement_device_type     'Enraf--Nonius CAD-4'
_diffrn_measurement_device     '\k-geometry'
_diffrn_measurement_method     \w/2\q
_diffrn_detector_area_resol_mean     ?
_diffrn_reflns_number     4272
_diffrn_reflns_av_R_equivalents     0.0760
_diffrn_reflns_av_sigmaI/netI     0.1115
_diffrn_reflns_theta_min     2.38
_diffrn_reflns_theta_max     70.13
_diffrn_reflns_theta_full     70.13
_diffrn_measured_fraction_theta_max     0.997
_diffrn_measured_fraction_theta_full     0.997
_diffrn_reflns_limit_h_min     -46
_diffrn_reflns_limit_h_max     45
_diffrn_reflns_limit_k_min     -9
_diffrn_reflns_limit_k_max     0
_diffrn_reflns_limit_l_min     0
_diffrn_reflns_limit_l_max     17
_diffrn_standards_number     3
_diffrn_standards_interval_count     ?
_diffrn_standards_interval_time     60
_diffrn_standards_decay_%     3
_refine_special_details
;
Refinement of <i>F</i>^2^ against ALL reflections. The weighted <i>R</i>-factor
<i>wR</i> and goodness of fit <i>S</i> are based on <i>F</i>^2^, conventional
<i>R</i>-factors <i>R</i> are based on <i>F</i>, with <i>F</i> set to zero for
negative <i>F</i>^2^. The threshold expression of <i>F</i>^2^ >
\s(<i>F</i>^2^) is used only for calculating <i>R</i>-factors(gt) <i>etc</i>.
and is not relevant to the choice of reflections for refinement.
<i>R</i>-factors based on <i>F</i>^2^ are statistically about twice as large
as those based on <i>F</i>, and <i>R</i>- factors based on ALL data will be
even larger.
;
_reflns_number_total     4091
_reflns_number_gt     2192
_reflns_threshold_expression     I>2\s(I)
_refine_ls_structure_factor_coef     Fsqd
_refine_ls_matrix_type     full
_refine_ls_R_factor_all     0.1932
_refine_ls_R_factor_gt     0.1104
_refine_ls_wR_factor_ref     0.3386
_refine_ls_wR_factor_obs     0.2870
_refine_ls_goodness_of_fit_ref     1.097
_refine_ls_restrained_S_all     1.097
_refine_ls_number_reflns     4091
_refine_ls_number_parameters     283
_refine_ls_number_restraints     0
_refine_ls_hydrogen_treatment     constr
_refine_ls_weighting_scheme     calc
_refine_ls_weighting_details
                 'calc w=1/[\s^2^(Fo^2^)+(0.1820P)^2^] where P=(Fo^2^+2Fc^2^)/3'
_atom_sites_solution_hydrogens     geom
_atom_sites_solution_primary     direct
_atom_sites_solution_secondary     difmap
_refine_ls_shift/su_max     0.000
_refine_ls_shift/su_mean     0.000
_refine_diff_density_max     0.478
_refine_diff_density_min     -0.638
_refine_ls_extinction_method     none
_refine_ls_extinction_coef     ?
loop_
    _atom_type_symbol
    _atom_type_description
    _atom_type_scat_dispersion_real
    _atom_type_scat_dispersion_imag
    _atom_type_scat_source
    'C' 'C' 0.0181 0.0091
                         'International Tables Vol C Tables 4.2.6.8 and 6.1.1.4'
    'H' 'H' 0.0000 0.0000
                         'International Tables Vol C Tables 4.2.6.8 and 6.1.1.4'
    'F' 'F' 0.0727 0.0534
                         'International Tables Vol C Tables 4.2.6.8 and 6.1.1.4'
    'N' 'N' 0.0311 0.0180
                         'International Tables Vol C Tables 4.2.6.8 and 6.1.1.4'
    'O' 'O' 0.0492 0.0322
                         'International Tables Vol C Tables 4.2.6.8 and 6.1.1.4'
_computing_data_collection     'CAD-4 Software (Enraf--Nonius, 1989)'
_computing_cell_refinement     'CAD-4 Software (Enraf--Nonius, 1989)'
_computing_data_reduction     'CORINC (Dr\"ager & Gattow, 1971)'
_computing_structure_solution     'SIR97 (Altomare <i>et al.</i>,  1999)'
_computing_structure_refinement     'SHELXL97 (Sheldrick, 2008)'
_computing_molecular_graphics     'PLATON (Spek, 2003)'
_computing_publication_material     'PLATON (Spek, 2003)'
loop_
    _atom_site_type_symbol
    _atom_site_label
    _atom_site_fract_x
    _atom_site_fract_y
    _atom_site_fract_z
    _atom_site_U_iso_or_equiv
    _atom_site_adp_type
    _atom_site_calc_flag
    _atom_site_refinement_flags
    _atom_site_occupancy
    _atom_site_disorder_assembly
    _atom_site_disorder_group
    C C1 0.30976(15) 0.4803(7) 0.3672(4) 0.0242(12) Uani d . 1 . .
    C C2 0.33725(17) 0.5800(8) 0.4143(4) 0.0324(14) Uani d . 1 . .
    H H2 0.3612 0.5383 0.4269 0.039 Uiso calc R 1 . .
    C C3 0.33038(19) 0.7421(8) 0.4438(5) 0.0406(16) Uani d . 1 . .
    H H3 0.3495 0.8094 0.4773 0.049 Uiso calc R 1 . .
    C C4 0.2957(2) 0.8035(9) 0.4240(5) 0.0422(17) Uani d . 1 . .
    H H4 0.2909 0.9137 0.4437 0.051 Uiso calc R 1 . .
    C C5 0.26812(18) 0.7057(9) 0.3759(4) 0.0386(16) Uani d . 1 . .
    H H5 0.2443 0.7486 0.3619 0.046 Uiso calc R 1 . .
    C C6 0.27507(16) 0.5439(8) 0.3476(4) 0.0297(13) Uani d . 1 . .
    H H6 0.2559 0.4764 0.3146 0.036 Uiso calc R 1 . .
    C C7 0.31548(15) 0.3018(8) 0.3346(4) 0.0265(13) Uani d . 1 . .
    H H7A 0.2945 0.2325 0.3406 0.032 Uiso calc R 1 . .
    H H7B 0.3163 0.3058 0.2672 0.032 Uiso calc R 1 . .
    N N8 0.34806(12) 0.2177(6) 0.3852(3) 0.0273(11) Uani d . 1 . .
    C C9 0.37651(15) 0.1822(7) 0.3379(4) 0.0241(12) Uani d . 1 . .
    N N10 0.38074(14) 0.3047(6) 0.2779(3) 0.0326(12) Uani d . 1 . .
    C C11 0.40604(19) 0.2738(9) 0.2270(5) 0.0440(18) Uani d . 1 . .
    H H11 0.4097 0.3582 0.1838 0.053 Uiso calc R 1 . .
    C C12 0.42649(17) 0.1328(9) 0.2326(4) 0.0389(16) Uani d . 1 . .
    H H12 0.4433 0.1178 0.1934 0.047 Uiso calc R 1 . .
    C C13 0.42200(15) 0.0098(8) 0.2982(4) 0.0268(13) Uani d . 1 . .
    C C14 0.39684(15) 0.0377(7) 0.3519(4) 0.0240(12) Uani d . 1 . .
    H H14 0.3936 -0.0418 0.3981 0.029 Uiso calc R 1 . .
    C C15 0.44316(16) -0.1512(8) 0.3080(4) 0.0297(13) Uani d . 1 . .
    H H15A 0.4419 -0.1996 0.2448 0.036 Uiso calc R 1 . .
    H H15B 0.4319 -0.2328 0.3443 0.036 Uiso calc R 1 . .
    C C16 0.48232(17) -0.1287(8) 0.3558(5) 0.0341(15) Uani d . 1 . .
    O O17 0.49559(13) 0.0077(6) 0.3700(5) 0.0666(18) Uani d . 1 . .
    C C18 0.50420(15) -0.2837(8) 0.3851(4) 0.0268(13) Uani d . 1 . .
    C C19 0.49111(16) -0.4454(8) 0.3620(4) 0.0279(13) Uani d . 1 . .
    H H19 0.4676 -0.4597 0.3249 0.034 Uiso calc R 1 . .
    C C20 0.51188(18) -0.5852(8) 0.3923(4) 0.0337(15) Uani d . 1 . .
    H H20 0.5030 -0.6957 0.3766 0.040 Uiso calc R 1 . .
    C C21 0.54570(18) -0.5608(8) 0.4458(4) 0.0332(14) Uani d . 1 . .
    C C22 0.55982(19) -0.4035(9) 0.4691(5) 0.0413(17) Uani d . 1 . .
    H H22 0.5835 -0.3907 0.5054 0.050 Uiso calc R 1 . .
    C C23 0.53868(16) -0.2635(8) 0.4385(4) 0.0325(14) Uani d . 1 . .
    H H23 0.5479 -0.1535 0.4541 0.039 Uiso calc R 1 . .
    F F24 0.56589(11) -0.6962(5) 0.4773(3) 0.0487(11) Uani d . 1 . .
    C C25 0.35189(15) 0.1753(7) 0.4796(3) 0.0213(12) Uani d . 1 . .
    O O26 0.37827(11) 0.1119(5) 0.5264(3) 0.0299(10) Uani d . 1 . .
    O O27 0.32169(10) 0.2188(5) 0.5079(2) 0.0260(9) Uani d . 1 . .
    C C28 0.32262(16) 0.2339(8) 0.6097(3) 0.0307(14) Uani d . 1 . .
    C C29 0.32429(19) 0.0591(10) 0.6534(4) 0.0440(18) Uani d . 1 . .
    H H29A 0.3033 -0.0063 0.6227 0.066 Uiso calc R 1 . .
    H H29B 0.3245 0.0693 0.7204 0.066 Uiso calc R 1 . .
    H H29C 0.3462 0.0018 0.6451 0.066 Uiso calc R 1 . .
    C C30 0.3536(2) 0.3456(11) 0.6559(5) 0.053(2) Uani d . 1 . .
    H H30A 0.3763 0.2953 0.6482 0.080 Uiso calc R 1 . .
    H H30B 0.3537 0.3566 0.7228 0.080 Uiso calc R 1 . .
    H H30C 0.3509 0.4573 0.6265 0.080 Uiso calc R 1 . .
    C C31 0.28696(18) 0.3212(10) 0.6091(4) 0.0443(18) Uani d . 1 . .
    H H31A 0.2861 0.4284 0.5752 0.066 Uiso calc R 1 . .
    H H31B 0.2847 0.3428 0.6737 0.066 Uiso calc R 1 . .
    H H31C 0.2672 0.2488 0.5779 0.066 Uiso calc R 1 . .
loop_
    _atom_site_aniso_label
    _atom_site_aniso_U_11
    _atom_site_aniso_U_22
    _atom_site_aniso_U_33
    _atom_site_aniso_U_12
    _atom_site_aniso_U_13
    _atom_site_aniso_U_23
    C1 0.032(3) 0.026(3) 0.018(3) -0.006(2) 0.012(2) 0.000(2)
    C2 0.034(3) 0.027(3) 0.039(3) -0.003(3) 0.014(3) 0.006(3)
    C3 0.052(4) 0.029(4) 0.042(4) -0.015(3) 0.013(3) -0.005(3)
    C4 0.061(5) 0.028(4) 0.042(4) 0.010(3) 0.021(3) -0.005(3)
    C5 0.039(4) 0.045(4) 0.034(3) 0.010(3) 0.014(3) 0.005(3)
    C6 0.035(3) 0.033(3) 0.023(3) 0.004(3) 0.009(2) 0.002(3)
    C7 0.031(3) 0.036(3) 0.013(2) 0.002(3) 0.006(2) -0.001(2)
    N8 0.029(3) 0.037(3) 0.018(2) 0.003(2) 0.0098(19) 0.002(2)
    C9 0.027(3) 0.027(3) 0.019(2) -0.002(2) 0.006(2) 0.002(2)
    N10 0.044(3) 0.029(3) 0.027(3) 0.007(2) 0.015(2) 0.009(2)
    C11 0.054(4) 0.046(4) 0.040(4) 0.013(3) 0.031(3) 0.021(3)
    C12 0.042(4) 0.049(4) 0.035(3) 0.012(3) 0.028(3) 0.011(3)
    C13 0.029(3) 0.029(3) 0.022(3) -0.001(3) 0.005(2) -0.003(2)
    C14 0.032(3) 0.025(3) 0.015(2) -0.003(2) 0.006(2) 0.001(2)
    C15 0.037(3) 0.030(3) 0.026(3) 0.003(3) 0.015(2) 0.000(3)
    C16 0.036(3) 0.028(3) 0.040(3) 0.000(3) 0.011(3) 0.012(3)
    O17 0.042(3) 0.028(3) 0.118(5) -0.006(2) -0.011(3) 0.009(3)
    C18 0.027(3) 0.030(3) 0.027(3) -0.001(2) 0.013(2) 0.003(3)
    C19 0.031(3) 0.032(3) 0.023(3) 0.000(3) 0.011(2) -0.004(3)
    C20 0.051(4) 0.022(3) 0.033(3) 0.002(3) 0.020(3) -0.001(3)
    C21 0.042(4) 0.035(4) 0.026(3) 0.014(3) 0.016(3) 0.004(3)
    C22 0.035(4) 0.050(5) 0.039(4) 0.006(3) 0.008(3) 0.009(3)
    C23 0.037(3) 0.030(3) 0.033(3) -0.001(3) 0.013(3) 0.005(3)
    F24 0.062(3) 0.040(2) 0.045(2) 0.022(2) 0.015(2) 0.0098(19)
    C25 0.031(3) 0.021(3) 0.014(2) -0.007(2) 0.008(2) -0.004(2)
    O26 0.032(2) 0.040(3) 0.0165(19) 0.0031(19) 0.0030(16) 0.0027(18)
    O27 0.033(2) 0.032(2) 0.0157(18) -0.0009(18) 0.0114(16) -0.0026(17)
    C28 0.042(3) 0.043(4) 0.009(2) -0.005(3) 0.011(2) -0.007(2)
    C29 0.042(4) 0.070(5) 0.022(3) -0.001(4) 0.010(3) 0.013(3)
    C30 0.055(5) 0.071(6) 0.035(4) -0.017(4) 0.012(3) -0.023(4)
    C31 0.053(4) 0.059(5) 0.025(3) 0.002(4) 0.019(3) -0.003(3)
_geom_special_details
;
All e.s.d.'s (except the e.s.d. in the dihedral angle between two l.s. planes)
are estimated using the full covariance matrix. The cell e.s.d.'s are taken
into account individually in the estimation of e.s.d.'s in distances, angles
and torsion angles; correlations between e.s.d.'s in cell parameters are only
used when they are defined by crystal symmetry. An approximate (isotropic)
treatment of cell e.s.d.'s is used for estimating e.s.d.'s involving l.s.
planes.
;
loop_
    _geom_bond_atom_site_label_1
    _geom_bond_atom_site_label_2
    _geom_bond_site_symmetry_2
    _geom_bond_distance
    _geom_bond_publ_flag
    C1 C2 . 1.374(8) ?
    C1 C6 . 1.385(8) ?
    C1 C7 . 1.525(8) ?
    C2 C3 . 1.398(9) ?
    C3 C4 . 1.378(10) ?
    C4 C5 . 1.375(10) ?
    C5 C6 . 1.391(9) ?
    C7 N8 . 1.464(7) ?
    N8 C25 . 1.396(6) ?
    N8 C9 . 1.429(7) ?
    C9 N10 . 1.340(7) ?
    C9 C14 . 1.374(8) ?
    N10 C11 . 1.356(7) ?
    C11 C12 . 1.355(9) ?
    C12 C13 . 1.403(8) ?
    C13 C14 . 1.376(7) ?
    C13 C15 . 1.500(8) ?
    C15 C16 . 1.517(9) ?
    C16 O17 . 1.194(8) ?
    C16 C18 . 1.496(8) ?
    C18 C23 . 1.387(8) ?
    C18 C19 . 1.391(8) ?
    C19 C20 . 1.380(8) ?
    C20 C21 . 1.371(9) ?
    C21 F24 . 1.344(7) ?
    C21 C22 . 1.373(10) ?
    C22 C23 . 1.389(9) ?
    C25 O26 . 1.199(7) ?
    C25 O27 . 1.345(6) ?
    O27 C28 . 1.484(6) ?
    C28 C30 . 1.515(9) ?
    C28 C29 . 1.521(9) ?
    C28 C31 . 1.522(9) ?
    C2 H2 . 0.9500 ?
    C3 H3 . 0.9500 ?
    C4 H4 . 0.9500 ?
    C5 H5 . 0.9500 ?
    C6 H6 . 0.9500 ?
    C7 H7A . 0.9900 ?
    C7 H7B . 0.9900 ?
    C11 H11 . 0.9500 ?
    C12 H12 . 0.9500 ?
    C14 H14 . 0.9500 ?
    C15 H15A . 0.9900 ?
    C15 H15B . 0.9900 ?
    C19 H19 . 0.9500 ?
    C20 H20 . 0.9500 ?
    C22 H22 . 0.9500 ?
    C23 H23 . 0.9500 ?
    C29 H29A . 0.9800 ?
    C29 H29B . 0.9800 ?
    C29 H29C . 0.9800 ?
    C30 H30A . 0.9800 ?
    C30 H30B . 0.9800 ?
    C30 H30C . 0.9800 ?
    C31 H31A . 0.9800 ?
    C31 H31B . 0.9800 ?
    C31 H31C . 0.9800 ?
loop_
    _geom_angle_atom_site_label_1
    _geom_angle_atom_site_label_2
    _geom_angle_atom_site_label_3
    _geom_angle_site_symmetry_1
    _geom_angle_site_symmetry_3
    _geom_angle
    _geom_angle_publ_flag
    C2 C1 C6 . . 119.1(6) ?
    C2 C1 C7 . . 123.2(5) ?
    C6 C1 C7 . . 117.8(5) ?
    C1 C2 C3 . . 120.7(6) ?
    C4 C3 C2 . . 119.6(6) ?
    C5 C4 C3 . . 120.2(6) ?
    C4 C5 C6 . . 120.0(6) ?
    C1 C6 C5 . . 120.5(6) ?
    N8 C7 C1 . . 115.3(5) ?
    C25 N8 C9 . . 119.8(5) ?
    C25 N8 C7 . . 120.7(4) ?
    C9 N8 C7 . . 119.5(4) ?
    N10 C9 C14 . . 124.1(5) ?
    N10 C9 N8 . . 112.3(5) ?
    C14 C9 N8 . . 123.5(5) ?
    C9 N10 C11 . . 115.0(5) ?
    C12 C11 N10 . . 125.5(6) ?
    C11 C12 C13 . . 117.7(5) ?
    C14 C13 C12 . . 118.4(5) ?
    C14 C13 C15 . . 120.5(5) ?
    C12 C13 C15 . . 121.1(5) ?
    C9 C14 C13 . . 119.1(5) ?
    C13 C15 C16 . . 113.6(5) ?
    O17 C16 C18 . . 120.4(6) ?
    O17 C16 C15 . . 121.7(6) ?
    C18 C16 C15 . . 118.0(5) ?
    C23 C18 C19 . . 119.4(6) ?
    C23 C18 C16 . . 118.0(6) ?
    C19 C18 C16 . . 122.6(5) ?
    C20 C19 C18 . . 120.8(6) ?
    C21 C20 C19 . . 118.4(6) ?
    F24 C21 C20 . . 118.9(6) ?
    F24 C21 C22 . . 118.4(6) ?
    C20 C21 C22 . . 122.7(6) ?
    C21 C22 C23 . . 118.5(6) ?
    C18 C23 C22 . . 120.3(6) ?
    O26 C25 O27 . . 126.9(5) ?
    O26 C25 N8 . . 124.3(5) ?
    O27 C25 N8 . . 108.8(5) ?
    C25 O27 C28 . . 119.0(4) ?
    O27 C28 C30 . . 110.2(5) ?
    O27 C28 C29 . . 109.6(5) ?
    C30 C28 C29 . . 112.8(6) ?
    O27 C28 C31 . . 101.4(5) ?
    C30 C28 C31 . . 110.2(6) ?
    C29 C28 C31 . . 112.1(5) ?
    C1 C2 H2 . . 120.00 ?
    C3 C2 H2 . . 120.00 ?
    C2 C3 H3 . . 120.00 ?
    C4 C3 H3 . . 120.00 ?
    C3 C4 H4 . . 120.00 ?
    C5 C4 H4 . . 120.00 ?
    C4 C5 H5 . . 120.00 ?
    C6 C5 H5 . . 120.00 ?
    C1 C6 H6 . . 120.00 ?
    C5 C6 H6 . . 120.00 ?
    N8 C7 H7A . . 108.00 ?
    N8 C7 H7B . . 108.00 ?
    C1 C7 H7A . . 109.00 ?
    C1 C7 H7B . . 108.00 ?
    H7A C7 H7B . . 107.00 ?
    N10 C11 H11 . . 117.00 ?
    C12 C11 H11 . . 117.00 ?
    C11 C12 H12 . . 121.00 ?
    C13 C12 H12 . . 121.00 ?
    C9 C14 H14 . . 120.00 ?
    C13 C14 H14 . . 120.00 ?
    C13 C15 H15A . . 109.00 ?
    C13 C15 H15B . . 109.00 ?
    C16 C15 H15A . . 109.00 ?
    C16 C15 H15B . . 109.00 ?
    H15A C15 H15B . . 108.00 ?
    C18 C19 H19 . . 120.00 ?
    C20 C19 H19 . . 120.00 ?
    C19 C20 H20 . . 121.00 ?
    C21 C20 H20 . . 121.00 ?
    C21 C22 H22 . . 121.00 ?
    C23 C22 H22 . . 121.00 ?
    C18 C23 H23 . . 120.00 ?
    C22 C23 H23 . . 120.00 ?
    C28 C29 H29A . . 109.00 ?
    C28 C29 H29B . . 109.00 ?
    C28 C29 H29C . . 109.00 ?
    H29A C29 H29B . . 110.00 ?
    H29A C29 H29C . . 109.00 ?
    H29B C29 H29C . . 109.00 ?
    C28 C30 H30A . . 109.00 ?
    C28 C30 H30B . . 110.00 ?
    C28 C30 H30C . . 109.00 ?
    H30A C30 H30B . . 109.00 ?
    H30A C30 H30C . . 109.00 ?
    H30B C30 H30C . . 109.00 ?
    C28 C31 H31A . . 109.00 ?
    C28 C31 H31B . . 109.00 ?
    C28 C31 H31C . . 109.00 ?
    H31A C31 H31B . . 109.00 ?
    H31A C31 H31C . . 109.00 ?
    H31B C31 H31C . . 110.00 ?
loop_
    _geom_torsion_atom_site_label_1
    _geom_torsion_atom_site_label_2
    _geom_torsion_atom_site_label_3
    _geom_torsion_atom_site_label_4
    _geom_torsion_site_symmetry_1
    _geom_torsion_site_symmetry_2
    _geom_torsion_site_symmetry_3
    _geom_torsion_site_symmetry_4
    _geom_torsion
    _geom_torsion_publ_flag
    C6 C1 C2 C3 . . . . 1.3(8) ?
    C7 C1 C2 C3 . . . . -179.1(5) ?
    C1 C2 C3 C4 . . . . -1.1(9) ?
    C2 C3 C4 C5 . . . . 0.2(10) ?
    C3 C4 C5 C6 . . . . 0.5(10) ?
    C2 C1 C6 C5 . . . . -0.6(8) ?
    C7 C1 C6 C5 . . . . 179.8(5) ?
    C4 C5 C6 C1 . . . . -0.3(9) ?
    C2 C1 C7 N8 . . . . 22.7(7) ?
    C6 C1 C7 N8 . . . . -157.7(5) ?
    C1 C7 N8 C25 . . . . 66.5(7) ?
    C1 C7 N8 C9 . . . . -112.1(5) ?
    C25 N8 C9 N10 . . . . -141.6(5) ?
    C7 N8 C9 N10 . . . . 37.1(7) ?
    C25 N8 C9 C14 . . . . 39.1(8) ?
    C7 N8 C9 C14 . . . . -142.3(6) ?
    C14 C9 N10 C11 . . . . 2.8(9) ?
    N8 C9 N10 C11 . . . . -176.5(6) ?
    C9 N10 C11 C12 . . . . 0.0(11) ?
    N10 C11 C12 C13 . . . . -1.9(12) ?
    C11 C12 C13 C14 . . . . 1.0(10) ?
    C11 C12 C13 C15 . . . . 179.1(6) ?
    N10 C9 C14 C13 . . . . -3.7(9) ?
    N8 C9 C14 C13 . . . . 175.5(5) ?
    C12 C13 C14 C9 . . . . 1.6(8) ?
    C15 C13 C14 C9 . . . . -176.5(5) ?
    C14 C13 C15 C16 . . . . -108.4(6) ?
    C12 C13 C15 C16 . . . . 73.5(7) ?
    C13 C15 C16 O17 . . . . -11.2(9) ?
    C13 C15 C16 C18 . . . . 168.9(5) ?
    O17 C16 C18 C23 . . . . 7.5(9) ?
    C15 C16 C18 C23 . . . . -172.6(5) ?
    O17 C16 C18 C19 . . . . -173.4(7) ?
    C15 C16 C18 C19 . . . . 6.5(8) ?
    C23 C18 C19 C20 . . . . 0.6(8) ?
    C16 C18 C19 C20 . . . . -178.4(5) ?
    C18 C19 C20 C21 . . . . 0.0(8) ?
    C19 C20 C21 F24 . . . . 178.7(5) ?
    C19 C20 C21 C22 . . . . -0.9(9) ?
    F24 C21 C22 C23 . . . . -178.5(5) ?
    C20 C21 C22 C23 . . . . 1.1(10) ?
    C19 C18 C23 C22 . . . . -0.5(9) ?
    C16 C18 C23 C22 . . . . 178.6(6) ?
    C21 C22 C23 C18 . . . . -0.4(9) ?
    C9 N8 C25 O26 . . . . 1.4(9) ?
    C7 N8 C25 O26 . . . . -177.2(6) ?
    C9 N8 C25 O27 . . . . -179.2(5) ?
    C7 N8 C25 O27 . . . . 2.2(7) ?
    O26 C25 O27 C28 . . . . 17.1(8) ?
    N8 C25 O27 C28 . . . . -162.3(5) ?
    C25 O27 C28 C30 . . . . 51.0(7) ?
    C25 O27 C28 C29 . . . . -73.6(6) ?
    C25 O27 C28 C31 . . . . 167.7(5) ?
data_global
_journal_date_recd_electronic     2008-10-07
_journal_date_accepted     2008-10-22
_journal_name_full     'Acta Crystallographica, Section E'
_journal_year     2008
_journal_volume     64
_journal_issue     11
_journal_page_first     o2221
_journal_page_last     o2221
_journal_paper_category     QO
_journal_coeditor_code     SI2118
_publ_contact_author_name     'Stefan Laufer'
_publ_contact_author_address
;
Institute of Pharmacy
Department of Pharmaceutical and Medicinal Chemistry
Eberhard-Karls-University T\"ubingen
Auf der Morgenstelle 8
72076 T\"ubingen
Germany
;
_publ_contact_author_email     'stefan.laufer@uni-tuebingen.de'
_publ_contact_author_fax     '+497071-29 72459'
_publ_contact_author_phone     '+497071-29 5037'
_publ_section_title
;
<i>tert</i>-Butyl
<i>N</i>-benzyl-<i>N</i>-[4-(4-fluorobenzoylmethyl)-2-pyridyl]carbamate
;
loop_
    _publ_author_name
    _publ_author_address
    'Koch, Pierre'
;
Institute of Pharmacy
Department of Pharmaceutical and Medicinal Chemistry
Eberhard-Karls-University T\"ubingen
Auf der Morgenstelle 8
72076 T\"ubingen
Germany
;
    'Schollmeyer, Dieter'
;
Department of Organic Chemistry
Johannes Gutenberg-University Mainz
Duesbergweg 10-14
D-55099 Mainz
Germany
;
    'Laufer, Stefan'
;
Institute of Pharmacy
Department of Pharmaceutical and Medicinal Chemistry
Eberhard-Karls-University T\"ubingen
Auf der Morgenstelle 8
72076 T\"ubingen
Germany
;
_publ_section_synopsis     .
