# Supplementary material for: tert-Butyl N-benzyl-N-[4-(4-fluoro­benzoyl­meth­yl)-2-pyrid­yl]carbamate
Source: Acta Crystallogr Sect E Struct Rep Online. 2008 Oct 31;64(Pt 11):o2221. doi: 10.1107/S160053680803448X (PMC2959675; doi:10.1107/S160053680803448X)
Supplement: Supplementary file 2 [file e-64-o2221-Isup2.hkl]

# 
# h,k,l, Fc-squared, Fo-squared, sigma(Fo-squared) and status flag 
# 
data_I
_shelx_title 'wss05 in C2/c' 
_shelx_refln_list_code          4 
_shelx_F_calc_maximum      513.30 
_exptl_crystal_F_000      1776.00 
_reflns_d_resolution_high  0.8197 
 
loop_ 
 _symmetry_equiv_pos_as_xyz 
 'x, y, z' 
 '-x, y, -z+1/2' 
 'x+1/2, y+1/2, z' 
 '-x+1/2, y+1/2, -z+1/2' 
 '-x, -y, -z' 
 'x, -y, z-1/2' 
 '-x+1/2, -y+1/2, -z' 
 'x+1/2, -y+1/2, z-1/2' 
 
_cell_length_a    38.0538 
_cell_length_b     7.9320 
_cell_length_c    14.5890 
_cell_angle_alpha  90.000 
_cell_angle_beta  102.142 
_cell_angle_gamma  90.000 
 
_shelx_F_squared_multiplier     1.000 
 
loop_ 
 _refln_index_h 
 _refln_index_k 
 _refln_index_l 
 _refln_F_squared_calc 
 _refln_F_squared_meas 
 _refln_F_squared_sigma 
 _refln_observed_status 
   2   0   0     7458.22     7572.34    540.46 o 
   4   0   0     3555.49     3631.36    218.81 o 
   6   0   0    64638.82    64200.95   4467.38 o 
   8   0   0     8453.91     8063.06    428.62 o 
  10   0   0     2024.84     2137.87     70.71 o 
  12   0   0    13608.69    13406.17    252.20 o 
  14   0   0     8560.02     7802.80    171.27 o 
  16   0   0    25468.90    27895.37    444.11 o 
  18   0   0    25312.03    25923.20   1339.12 o 
  20   0   0      823.18      867.20     84.99 o 
  22   0   0     1300.86     1514.91     96.79 o 
  24   0   0       31.58      -79.80     94.19 o 
  26   0   0     1421.30     1332.48    246.25 o 
  28   0   0      898.27     1186.86    140.02 o 
  30   0   0     1266.20     1300.94    127.36 o 
  32   0   0      505.27      468.40    106.31 o 
  34   0   0     1662.16     2090.01    162.65 o 
  36   0   0     3263.64     4089.50    723.27 o 
  38   0   0      395.75      486.42    119.10 o 
  40   0   0      905.13      782.54    182.96 o 
  42   0   0       36.99      124.20    164.96 o 
  44   0   0      502.99      604.11     88.26 o 
   1   1   0      889.87      994.44     35.26 o 
   3   1   0      449.67      400.77     30.99 o 
   5   1   0    25712.09    26572.29   2480.68 o 
   7   1   0     2869.13     2783.00    165.99 o 
   9   1   0      871.67      791.56     82.04 o 
  11   1   0    10849.59     9845.26    213.04 o 
  13   1   0      725.29      776.89     95.90 o 
  15   1   0      701.46      777.35     79.08 o 
  17   1   0      260.74      256.11    155.07 o 
  19   1   0      290.51      336.72    106.09 o 
  21   1   0     1752.23     1724.00    106.96 o 
  23   1   0      161.57      151.85     75.30 o 
  25   1   0      351.69      368.83     82.13 o 
  27   1   0        8.55       79.57     97.95 o 
  29   1   0     1122.46     1030.27    115.36 o 
  31   1   0     1008.51      965.99    275.76 o 
  33   1   0      227.62      203.64    123.35 o 
  35   1   0       70.47       49.66    111.96 o 
  37   1   0       81.99      -86.37    175.14 o 
  39   1   0     2234.43     2339.34    345.70 o 
  41   1   0      638.32      731.97    109.45 o 
  43   1   0      382.77      502.11    120.99 o 
  45   1   0        2.52       65.95     64.58 o 
   0   2   0    43568.07    49530.08    739.20 o 
   2   2   0    17487.56    20633.93   1017.77 o 
   4   2   0    15298.23    17254.97   1043.74 o 
   6   2   0     1233.02     1580.10    117.74 o 
   8   2   0     7905.36     7604.36   1058.34 o 
  10   2   0     9621.60     9588.73   1384.86 o 
  12   2   0     1251.62     1165.67    310.14 o 
  14   2   0     1105.06     1197.86     82.79 o 
  16   2   0       82.38      117.70     66.79 o 
  18   2   0        1.00       55.46    158.02 o 
  20   2   0     1605.23     1684.59    102.26 o 
  22   2   0      111.41       22.83     82.23 o 
  24   2   0      108.16      247.65     87.94 o 
  26   2   0      520.63      368.73     95.63 o 
  28   2   0      575.81      575.88    103.66 o 
  30   2   0      114.31     -198.34    395.86 o 
  32   2   0      550.37      556.48    254.52 o 
  34   2   0     5173.34     5636.91    472.59 o 
  36   2   0     2682.16     2798.75    180.83 o 
  38   2   0      340.45      676.55    145.92 o 
  40   2   0       26.43       30.19    101.95 o 
  42   2   0        2.38       50.32     84.10 o 
  44   2   0      125.49      114.71     86.17 o 
   1   3   0     1420.12     1762.96     76.89 o 
   3   3   0     3811.85     4765.66    120.77 o 
   5   3   0     1317.61     1903.50     83.34 o 
   7   3   0      856.11      870.16     76.64 o 
   9   3   0     6342.84     8484.22    801.47 o 
  11   3   0     7572.34     9817.25    701.14 o 
  13   3   0     5242.80     6419.73    561.26 o 
  15   3   0       22.67       16.02     87.77 o 
  17   3   0      660.65      820.63     82.14 o 
  19   3   0      424.29      355.31     77.48 o 
  21   3   0       95.73      -48.23    141.50 o 
  23   3   0      653.34      542.77     93.49 o 
  25   3   0      157.07       74.46    111.90 o 
  27   3   0     1220.35     1296.21    205.97 o 
  29   3   0     3574.54     3684.84    220.14 o 
  31   3   0      250.38      122.44    162.74 o 
  33   3   0       12.50       21.01    130.13 o 
  35   3   0       12.91      -90.97    136.48 o 
  37   3   0      556.60     1003.15    116.91 o 
  39   3   0        7.22      -51.09    100.44 o 
  41   3   0      124.51      -66.72     95.86 o 
  43   3   0      376.79      600.80    102.10 o 
   0   4   0    15229.70    20687.33    582.21 o 
   2   4   0     2406.05     3078.93    142.82 o 
   4   4   0     1655.97     2074.37    106.51 o 
   6   4   0     4529.13     5679.63    159.50 o 
   8   4   0     1301.86     1037.73     90.00 o 
  10   4   0     4364.91     5861.67    237.25 o 
  12   4   0     7099.86     7625.61    297.60 o 
  14   4   0     2263.44     2582.11    135.00 o 
  16   4   0        3.51      -67.34     87.12 o 
  18   4   0      322.75      240.45     88.47 o 
  20   4   0      415.79      324.81    150.50 o 
  22   4   0     6132.10     6737.07    483.36 o 
  24   4   0      200.00       54.82    112.11 o 
  26   4   0      924.60     1008.59    125.58 o 
  28   4   0     2363.97     2911.12    477.01 o 
  30   4   0      792.26      798.76    149.02 o 
  32   4   0       44.58      -72.50    130.08 o 
  34   4   0       34.70       57.84    145.33 o 
  36   4   0        4.54      -81.86     95.91 o 
  38   4   0      161.44      233.36     79.80 o 
  40   4   0      180.71      321.21     76.73 o 
   1   5   0       66.05      -53.67    100.33 o 
   3   5   0        6.77      -21.62     93.27 o 
   5   5   0     1281.41     1443.23    101.55 o 
   7   5   0     3218.17     4424.66    447.95 o 
   9   5   0     1882.29     2576.34    127.61 o 
  11   5   0      906.51      838.33    124.68 o 
  13   5   0     2400.65     3350.20    275.61 o 
  15   5   0       18.96      -82.89     99.00 o 
  17   5   0     1252.55     1730.53    123.71 o 
  19   5   0     2605.50     3566.88    188.71 o 
  21   5   0      185.86      269.94    111.26 o 
  23   5   0       60.50      161.28    175.73 o 
  25   5   0       18.57      210.93    118.33 o 
  27   5   0       18.92       67.14    112.96 o 
  29   5   0      222.25       94.00    130.74 o 
  31   5   0      467.28      417.87    109.98 o 
  33   5   0        4.46      -36.99    106.63 o 
  35   5   0       12.27       99.36    137.81 o 
  37   5   0        8.36       -6.50     62.28 o 
   0   6   0       55.41     -137.22    148.14 o 
   2   6   0        1.29       13.05     90.28 o 
   4   6   0      173.07       91.61    117.83 o 
   6   6   0     1546.12     1701.20    128.29 o 
   8   6   0      200.83       72.26    125.12 o 
  10   6   0      418.85      541.23     84.44 o 
  12   6   0      407.76      481.91     90.23 o 
  14   6   0     4320.23     4902.81    199.35 o 
  16   6   0      909.90      816.58    106.10 o 
  18   6   0     1133.99     1275.92    146.55 o 
  20   6   0      231.17      612.38    182.51 o 
  22   6   0      300.93      400.43    112.88 o 
  24   6   0      453.48      627.82    115.33 o 
  26   6   0      914.50     1048.33    126.66 o 
  28   6   0       71.96      -34.18    113.48 o 
  30   6   0      126.96       89.13     97.49 o 
  32   6   0       78.07      122.82     63.55 o 
  34   6   0       78.80      127.60     78.49 o 
   1   7   0     8301.03    11033.59    295.25 o 
   3   7   0     6780.71     9550.04    346.44 o 
   5   7   0       20.00       80.10    138.72 o 
   7   7   0        2.84      185.44     96.00 o 
   9   7   0      744.35     1255.22    145.72 o 
  11   7   0        1.30      -99.06    106.96 o 
  13   7   0     1829.05     2217.19    186.23 o 
  15   7   0      542.54      675.68    116.95 o 
  17   7   0     1656.11     1997.85    153.78 o 
  19   7   0      370.03      714.72    116.57 o 
  21   7   0        2.35      -21.94    111.89 o 
  23   7   0      113.51      -15.33     87.09 o 
  25   7   0      453.30      521.30     97.08 o 
  27   7   0       12.81      -27.54     94.48 o 
  29   7   0       78.35      184.50     69.46 o 
  31   7   0      374.85      677.62     84.72 o 
   0   8   0      564.36      906.81    157.58 o 
   2   8   0      572.89      796.74    222.06 o 
   4   8   0      103.00      127.36    138.99 o 
   6   8   0        2.09       36.39     97.06 o 
   8   8   0       57.34      105.83     87.79 o 
  10   8   0       65.01      198.53    218.22 o 
  12   8   0      571.17      569.09    118.93 o 
  14   8   0       83.02       73.17    118.75 o 
  16   8   0        0.69      -96.27     96.27 o 
  18   8   0      241.66      270.46     81.05 o 
  20   8   0       66.64       31.57     99.55 o 
  22   8   0       36.45       38.22     76.13 o 
  24   8   0       51.16      -44.13     79.08 o 
   1   9   0       69.44      101.93     84.10 o 
   3   9   0        2.45       28.07     87.14 o 
   5   9   0      323.03      329.57    153.00 o 
   7   9   0       31.57       18.20     98.97 o 
   9   9   0       49.37      164.91     79.13 o 
  11   9   0       87.60      -61.93    123.35 o 
  13   9   0      187.98      238.10     74.90 o 
  15   9   0       19.77      -32.75     74.52 o 
 -45   1   1       61.80      -26.85    113.02 o 
 -43   1   1        1.66       35.71    110.07 o 
 -41   1   1      137.56      100.63    132.50 o 
 -39   1   1       53.03       24.49    160.53 o 
 -37   1   1        2.52      105.64    179.12 o 
 -35   1   1     7072.72     5506.98    359.13 o 
 -33   1   1      500.64      352.93    142.23 o 
 -31   1   1     4118.46     3510.99    270.01 o 
 -29   1   1    11795.43     8795.77    366.80 o 
 -27   1   1      533.95      501.06    131.91 o 
 -25   1   1     1771.21     1283.94    143.41 o 
 -23   1   1     1324.87     1264.46    136.63 o 
 -21   1   1     3821.14     2901.04    185.02 o 
 -19   1   1        1.73       29.21    130.13 o 
 -17   1   1       89.58     -406.04    406.04 o 
 -15   1   1     7833.54     5399.86    202.43 o 
 -13   1   1     4337.04     3418.92    144.59 o 
 -11   1   1      169.82      131.91     59.02 o 
  -9   1   1      548.65      423.75     60.79 o 
  -7   1   1      982.35      660.71     71.41 o 
  -5   1   1      118.65      101.81     56.07 o 
  -3   1   1     7248.95     7220.28    189.74 o 
  -1   1   1    16516.08    17159.22    302.47 o 
   1   1   1    18204.56    17537.24    309.85 o 
   3   1   1      234.84      193.58     48.39 o 
   5   1   1   174908.31   118667.75   1419.09 o 
   7   1   1     3125.14     2641.65    105.05 o 
   9   1   1     7773.27     5269.43    160.82 o 
  11   1   1    11774.88     7507.99    233.12 o 
  13   1   1     2569.22     1800.64    114.79 o 
  15   1   1     1984.74     1280.10    132.79 o 
  17   1   1      736.82      719.14    129.54 o 
  19   1   1     4591.20     2957.69    184.14 o 
  21   1   1     4213.18     3174.59    199.48 o 
  23   1   1       69.50      139.87    148.14 o 
  25   1   1      308.45      265.58    124.23 o 
  27   1   1      293.07      507.56    125.71 o 
  29   1   1     1416.01      959.93    169.38 o 
  31   1   1     1540.10      816.52    170.27 o 
  33   1   1      211.22      407.23    154.92 o 
  35   1   1      305.31       91.18    153.74 o 
  37   1   1      336.65       51.94    183.25 o 
  39   1   1       21.97       93.84    159.05 o 
  41   1   1     1373.57     1147.61    180.30 o 
  43   1   1      220.94      110.95    146.36 o 
 -44   2   1      177.77       43.67    130.73 o 
 -42   2   1       40.44      -37.77    177.05 o 
 -40   2   1      514.72      555.95    148.14 o 
 -38   2   1      998.97      998.29    206.86 o 
 -36   2   1      247.62      254.37    162.59 o 
 -34   2   1      812.76     1309.61    245.81 o 
 -32   2   1      177.78     -111.84    208.92 o 
 -30   2   1      403.73      364.44    160.23 o 
 -28   2   1       13.25      203.91    115.38 o 
 -26   2   1      408.55     -118.33    225.74 o 
 -24   2   1      375.54      270.60    109.77 o 
 -22   2   1      301.83      225.15     95.61 o 
 -20   2   1        3.58      140.76     90.59 o 
 -18   2   1     2920.20     1569.88    144.00 o 
 -16   2   1       20.93        0.00    118.33 o 
 -14   2   1     4820.05     2327.38    157.87 o 
 -12   2   1      714.69      332.86     84.69 o 
 -10   2   1     3519.94     2213.18    125.41 o 
  -8   2   1       84.73      192.69     51.94 o 
  -6   2   1     3522.59     2367.81    110.66 o 
  -4   2   1      410.94      416.08     61.67 o 
  -2   2   1    26826.23    17240.38    385.98 o 
   0   2   1      283.79      201.55     63.74 o 
   2   2   1     4319.76     3607.78    127.48 o 
   4   2   1     1227.61      688.45     79.38 o 
   6   2   1    14832.07     9357.03    253.78 o 
   8   2   1    14913.48     9701.40    270.60 o 
  10   2   1     1164.54      735.96     84.69 o 
  12   2   1      210.42       69.94    133.68 o 
  14   2   1    15900.70     8425.13    263.81 o 
  16   2   1    12530.06     6253.86    252.01 o 
  18   2   1     3018.30     1515.59    160.53 o 
  20   2   1      305.50      204.50    105.94 o 
  22   2   1     1041.78      659.53    142.23 o 
  24   2   1        0.55        0.00    135.74 o 
  26   2   1     3429.04     1816.28    212.76 o 
  28   2   1     2645.93     1532.70    204.79 o 
  30   2   1      821.78      479.23    170.56 o 
  32   2   1      342.24      390.40    173.51 o 
  34   2   1       12.12     -164.96    202.14 o 
  36   2   1      207.96      130.43    228.99 o 
  38   2   1      347.05      442.34    132.20 o 
  40   2   1        5.78      -61.08    169.38 o 
  42   2   1      247.29      469.49    128.95 o 
 -43   3   1      113.05       74.07    116.27 o 
 -41   3   1       25.73       36.30    143.41 o 
 -39   3   1       87.11       87.64    128.66 o 
 -37   3   1        4.48      123.94    158.76 o 
 -35   3   1        5.73      -53.71    214.83 o 
 -33   3   1       71.46     -351.75    351.75 o 
 -31   3   1       30.20       28.03    156.69 o 
 -29   3   1     9764.24     8837.67    394.54 o 
 -27   3   1     2012.45     1607.95    195.35 o 
 -25   3   1     1022.99      980.00    143.41 o 
 -23   3   1     1563.36     1152.33    149.02 o 
 -21   3   1       53.79      -21.25    154.33 o 
 -19   3   1      874.66      553.29    122.46 o 
 -17   3   1      238.11      106.23    150.20 o 
 -15   3   1     2562.56     2774.15    174.69 o 
 -13   3   1     5431.73     5648.92    226.33 o 
 -11   3   1     1798.52     1946.12    153.45 o 
  -9   3   1     4035.51     2817.82    259.09 o 
  -7   3   1     5601.53     4849.81    195.35 o 
  -5   3   1        0.97      -87.35     98.86 o 
  -3   3   1     2128.05     2659.36    143.71 o 
  -1   3   1       47.20      -61.97    107.41 o 
   1   3   1     1691.02     1898.91    118.92 o 
   3   3   1     9968.25    12247.15    329.91 o 
   5   3   1      885.16     1265.64    111.25 o 
   7   3   1    26724.99    29570.44    674.87 o 
   9   3   1     3809.93     4263.17    200.96 o 
  11   3   1       61.72      -98.86    146.36 o 
  13   3   1     5208.97     5488.10    239.61 o 
  15   3   1      609.43      688.15    113.31 o 
  17   3   1      525.13      354.11    123.64 o 
  19   3   1      188.08      -61.38    169.68 o 
  21   3   1     1081.18     1011.87    149.91 o 
  23   3   1      287.07      -96.20    215.12 o 
  25   3   1        0.02      -51.35    174.40 o 
  27   3   1      110.11        0.00    229.58 o 
  29   3   1      385.44      223.68    285.06 o 
  31   3   1      331.40      375.06    173.81 o 
  33   3   1     1545.82     1280.99    248.47 o 
  35   3   1       19.61      258.20    123.05 o 
  37   3   1      531.94      605.23    172.04 o 
  39   3   1       23.34      -59.61    157.87 o 
  41   3   1       49.17      222.20    102.10 o 
 -40   4   1      159.65      161.71    103.87 o 
 -38   4   1      204.36      119.51    154.33 o 
 -36   4   1      802.68     1138.46    174.40 o 
 -34   4   1        1.58     -200.66    200.66 o 
 -32   4   1      470.03      451.19    177.94 o 
 -30   4   1      499.78      194.76    217.48 o 
 -28   4   1      792.60     1169.74    179.42 o 
 -26   4   1     3479.68     3611.02    277.98 o 
 -24   4   1     1964.75     1900.68    214.24 o 
 -22   4   1       75.50       49.87    186.20 o 
 -20   4   1      431.82      293.03    132.20 o 
 -18   4   1     2796.28     3621.65    226.33 o 
 -16   4   1       45.53       41.02    115.97 o 
 -14   4   1      789.32      632.38    132.79 o 
 -12   4   1     3655.43     4148.38    210.40 o 
 -10   4   1     1388.30     1751.07    144.00 o 
  -8   4   1      429.92      794.97    128.36 o 
  -6   4   1     4456.40     5079.69    227.22 o 
  -4   4   1        1.44      171.74     85.58 o 
  -2   4   1     1616.55     1643.36    148.43 o 
   0   4   1     1111.66      812.09    122.46 o 
   2   4   1      168.39      318.11     97.97 o 
   4   4   1      523.16      364.44    108.59 o 
   6   4   1       66.57       63.15    120.10 o 
   8   4   1      918.82      869.04    110.36 o 
  10   4   1    13779.31    12454.30    410.47 o 
  12   4   1     5164.72     6413.50    271.78 o 
  14   4   1      109.54      269.71    102.40 o 
  16   4   1      212.68      224.56    103.28 o 
  18   4   1       82.45      182.96    110.95 o 
  20   4   1      257.98      158.46    123.64 o 
  22   4   1      255.84      541.79    126.59 o 
  24   4   1      253.06      283.58    138.40 o 
  26   4   1     1284.76     1349.45    181.48 o 
  28   4   1      171.32     -224.86    235.19 o 
  30   4   1      551.78      553.89    163.19 o 
  32   4   1     1075.28     1288.96    208.63 o 
  34   4   1      104.73       97.68    142.53 o 
  36   4   1        2.82       21.54    176.46 o 
  38   4   1      271.31      300.70    114.79 o 
  40   4   1       15.73      102.10     93.25 o 
 -39   5   1       69.29       25.97    124.53 o 
 -37   5   1      652.96      777.86    144.89 o 
 -35   5   1      215.02      -40.72    154.63 o 
 -33   5   1        5.20      162.00    171.74 o 
 -31   5   1      157.51      236.37    145.18 o 
 -29   5   1      368.07      697.00    177.94 o 
 -27   5   1       14.99       55.18    183.25 o 
 -25   5   1        6.46       55.48    184.43 o 
 -23   5   1     1736.89     1457.16    204.50 o 
 -21   5   1     1957.57     2507.39    214.83 o 
 -19   5   1     1352.66     1347.09    180.89 o 
 -17   5   1     3895.86     4700.20    276.50 o 
 -15   5   1     1147.18     1225.81    178.23 o 
 -13   5   1     2304.03     2413.55    189.45 o 
 -11   5   1      119.80       21.84    178.53 o 
  -9   5   1     2133.50     2584.11    183.84 o 
  -7   5   1     1040.85     1006.85    135.74 o 
  -5   5   1     1531.32     1884.74    154.04 o 
  -3   5   1      112.89      117.15    126.59 o 
  -1   5   1      455.27      484.24    109.77 o 
   1   5   1        0.40      -97.08    165.84 o 
   3   5   1      273.50      304.53    102.69 o 
   5   5   1      165.37      120.40    129.84 o 
   7   5   1      358.43      443.82    104.76 o 
   9   5   1     1257.58     1453.32    150.20 o 
  11   5   1       22.45     -183.55    183.55 o 
  13   5   1      378.56      255.55    119.51 o 
  15   5   1      240.15      545.62    100.92 o 
  17   5   1      228.41       75.84    138.40 o 
  19   5   1      284.23      432.60    138.10 o 
  21   5   1      452.34      755.43    152.86 o 
  23   5   1      662.26     1152.62    198.30 o 
  25   5   1     1179.81     1318.17    195.94 o 
  27   5   1     1660.12     1525.32    241.97 o 
  29   5   1       46.56     -152.27    152.27 o 
  31   5   1       27.77     -119.22    167.02 o 
  33   5   1       33.93       21.25    139.87 o 
  35   5   1        5.13       36.30    143.12 o 
  37   5   1        0.24       43.67    144.59 o 
 -36   6   1        1.11       72.00     97.68 o 
 -34   6   1        7.33      -62.26    110.07 o 
 -32   6   1       13.77        0.00    137.22 o 
 -30   6   1       35.32      298.63    101.51 o 
 -28   6   1       46.44      109.48    139.28 o 
 -26   6   1      614.34      987.67    204.50 o 
 -24   6   1      719.79      978.82    211.28 o 
 -22   6   1      525.42      393.65    189.45 o 
 -20   6   1       28.09       81.15    155.51 o 
 -18   6   1       63.95       26.85    188.86 o 
 -16   6   1       41.22      133.38    143.71 o 
 -14   6   1      147.67      104.76    165.84 o 
 -12   6   1     1594.97     2172.16    203.02 o 
 -10   6   1      982.98     1045.80    174.40 o 
  -8   6   1      891.79     1323.48    179.42 o 
  -6   6   1      233.96       97.38    165.25 o 
  -4   6   1      612.10      939.27    153.45 o 
  -2   6   1      392.84      742.15    132.50 o 
   0   6   1      337.40      645.95    131.32 o 
   2   6   1     4905.46     7367.23    323.12 o 
   4   6   1     2830.51     3763.29    244.04 o 
   6   6   1     1083.28     1502.90    169.68 o 
   8   6   1     7611.65    10238.46    392.47 o 
  10   6   1     1202.18     1613.56    191.51 o 
  12   6   1      716.91      784.65    157.28 o 
  14   6   1     4812.53     5453.57    314.86 o 
  16   6   1     1907.01     2504.73    210.69 o 
  18   6   1     1988.43     2803.07    275.02 o 
  20   6   1      939.97     1017.47    195.94 o 
  22   6   1      680.03      572.48    182.37 o 
  24   6   1      194.68      242.27    165.84 o 
  26   6   1      220.36      573.07    169.38 o 
  28   6   1      240.07      377.13    148.73 o 
  30   6   1      149.88      228.70    131.02 o 
  32   6   1       22.61      -17.12    138.99 o 
  34   6   1      142.10      119.81    117.74 o 
 -31   7   1        7.91       26.26    126.00 o 
 -29   7   1      251.42      333.16    109.18 o 
 -27   7   1       85.08       93.54    150.79 o 
 -25   7   1       42.94      153.45    117.45 o 
 -23   7   1      100.40      136.33    157.58 o 
 -21   7   1      333.89      306.01    168.20 o 
 -19   7   1       17.24     -100.92    167.32 o 
 -17   7   1      519.34      537.07    170.56 o 
 -15   7   1      486.66      581.92    158.76 o 
 -13   7   1     4143.57     5359.73    358.83 o 
 -11   7   1      148.35       53.71    200.66 o 
  -9   7   1       92.41      143.12    126.30 o 
  -7   7   1      247.64      -53.41    169.38 o 
  -5   7   1      559.19      605.23    193.58 o 
  -3   7   1       46.02      177.64    112.43 o 
  -1   7   1      289.40      292.73    120.40 o 
   1   7   1      675.11     1117.21    206.27 o 
   3   7   1      827.48      994.16    196.24 o 
   5   7   1     3178.05     4303.01    329.62 o 
   7   7   1      364.87      712.35    172.92 o 
   9   7   1        0.17       26.85    148.73 o 
  11   7   1      412.87      479.52    215.42 o 
  13   7   1       12.57      -26.56    169.09 o 
  15   7   1      358.36      277.68    173.51 o 
  17   7   1      259.74      524.67    144.59 o 
  19   7   1      421.74      603.17    174.99 o 
  21   7   1        2.04       92.66    146.66 o 
  23   7   1       43.33      100.33    127.48 o 
  25   7   1      151.98      220.73    122.46 o 
  27   7   1        3.19      -17.12    143.71 o 
  29   7   1        1.16     -100.04    115.09 o 
 -24   8   1        0.18      -28.03     88.82 o 
 -22   8   1        2.56       48.69    115.97 o 
 -20   8   1       58.65     -108.59    147.25 o 
 -18   8   1      168.86      302.47    115.38 o 
 -16   8   1      228.25      252.89    137.81 o 
 -14   8   1       37.18      -22.13    141.94 o 
 -12   8   1       37.58      161.41    170.86 o 
 -10   8   1       40.28      142.23    153.74 o 
  -8   8   1      989.81     1517.06    184.73 o 
  -6   8   1      124.40      147.25    152.86 o 
  -4   8   1     1295.84     1487.55    226.04 o 
  -2   8   1      416.43      398.67    167.91 o 
   0   8   1      287.58      432.31    179.12 o 
   2   8   1      197.07      232.24    159.05 o 
   4   8   1      260.27      411.95    172.04 o 
   6   8   1      143.16      374.47    148.43 o 
   8   8   1       15.45      -72.00    199.48 o 
  10   8   1     1883.47     2170.98    231.06 o 
  12   8   1        5.00      -22.72    145.18 o 
  14   8   1       25.46       64.92    135.45 o 
  16   8   1       61.81      -41.02    185.32 o 
  18   8   1      384.88      581.33    156.99 o 
  20   8   1      252.40      446.77    114.20 o 
  22   8   1       98.98      -30.10    120.99 o 
  24   8   1        3.55      -25.38    101.81 o 
 -17   9   1      256.70      331.98     84.99 o 
 -15   9   1       13.04      -52.82     87.35 o 
 -13   9   1       82.94       14.46    128.95 o 
 -11   9   1       64.26      135.45     85.28 o 
  -9   9   1       48.93     -156.69    156.69 o 
  -7   9   1      573.58      527.62    150.50 o 
  -5   9   1      263.91      365.62    123.05 o 
  -3   9   1       34.99        0.00    124.82 o 
  -1   9   1      248.03       90.59    146.07 o 
   1   9   1       19.89      108.30    139.87 o 
   3   9   1        0.54       35.71    126.00 o 
   5   9   1      103.06      139.28    106.23 o 
   7   9   1      128.07      117.45    143.41 o 
   9   9   1       40.06       74.66     87.35 o 
  11   9   1      356.50      488.97    107.12 o 
  13   9   1      194.40      283.58    108.00 o 
  15   9   1        6.21      187.68     79.67 o 
 -46   0   2        6.47      136.63     64.62 o 
 -44   0   2      393.44      437.03    118.92 o 
 -42   0   2       42.80       20.07    140.76 o 
 -40   0   2      131.85      123.05    126.89 o 
 -38   0   2      510.46      285.06    182.96 o 
 -36   0   2     1809.62     2374.89    263.52 o 
 -34   0   2       86.68      131.32    155.22 o 
 -32   0   2     1041.45     1070.59    165.55 o 
 -30   0   2     1989.89     1784.12    193.58 o 
 -28   0   2     3058.33     3160.13    234.60 o 
 -26   0   2        2.36      183.25     86.46 o 
 -24   0   2     1629.73     1354.76    150.50 o 
 -22   0   2     3546.96     3747.95    202.73 o 
 -20   0   2     1708.17     1782.05    160.82 o 
 -18   0   2     9949.16    11482.27    344.96 o 
 -16   0   2     1029.59     1322.30    108.59 o 
 -14   0   2     3840.68     4319.83    167.91 o 
 -12   0   2      349.60      462.41     74.95 o 
 -10   0   2     6815.19     8121.19    254.66 o 
  -8   0   2    26303.11    28451.16    491.62 o 
  -6   0   2    19241.52    20956.45    376.83 o 
  -4   0   2     4934.81     5680.79    165.55 o 
  -2   0   2     7717.88     8278.77    189.45 o 
   0   0   2    10103.16    12484.99    241.68 o 
   2   0   2    23998.38    25058.51    398.37 o 
   4   0   2    15368.44    15828.95    318.40 o 
   6   0   2    29477.11    30024.29    511.39 o 
   8   0   2     1208.19     1265.64     90.00 o 
  10   0   2    33069.66    31317.08    599.03 o 
  12   0   2     5160.44     4598.10    169.68 o 
  14   0   2     5650.57     5443.54    205.38 o 
  16   0   2        9.09      210.99     94.72 o 
  18   0   2      347.92      445.88    106.23 o 
  20   0   2      280.36      256.73    115.09 o 
  22   0   2     5839.19     3778.05    213.06 o 
  24   0   2     2992.05     2409.12    187.38 o 
  26   0   2     1286.31     1144.95    166.73 o 
  28   0   2      240.89       24.49    208.92 o 
  30   0   2     3594.76     3161.90    246.70 o 
  32   0   2      713.09      707.63    177.05 o 
  34   0   2     1173.60     1513.52    221.61 o 
  36   0   2        0.05      126.30    149.32 o 
  38   0   2      425.22      801.47    154.33 o 
  40   0   2      605.37      561.26    153.74 o 
  42   0   2      180.78       97.38    148.73 o 
  44   0   2      119.49       94.13    112.72 o 
 -45   1   2      164.57      210.99    105.05 o 
 -43   1   2       65.07      118.92    118.92 o 
 -41   1   2      305.73      496.34    119.51 o 
 -39   1   2       37.97       23.90    156.69 o 
 -37   1   2     1550.72     1364.79    222.79 o 
 -35   1   2      320.33      -26.26    211.88 o 
 -33   1   2      407.67      351.45    147.84 o 
 -31   1   2      143.77      338.17    120.69 o 
 -29   1   2       10.16      -46.92    169.68 o 
 -27   1   2        6.71       43.38    144.00 o 
 -25   1   2     1385.05     1262.40    146.07 o 
 -23   1   2      320.75      274.73     92.66 o 
 -21   1   2    10217.24    10013.61    316.63 o 
 -19   1   2     1626.36     1512.63    142.82 o 
 -17   1   2      302.25       97.67    147.84 o 
 -15   1   2     3071.43     2580.86    158.46 o 
 -13   1   2    12145.29    11673.79    354.99 o 
 -11   1   2      605.45      746.28     70.53 o 
  -9   1   2    37156.02    34733.35    598.15 o 
  -7   1   2     6942.10     7338.02    231.06 o 
  -5   1   2    17289.65    15847.25    330.21 o 
  -3   1   2     3042.21     3153.63    100.92 o 
  -1   1   2    27540.23    30322.34    475.39 o 
   1   1   2     3985.93     4308.62    132.20 o 
   3   1   2    81939.36    98185.80   1210.17 o 
   5   1   2     3195.74     3730.83    121.58 o 
   7   1   2    28229.35    30503.22    556.84 o 
   9   1   2     6674.19     7117.00    218.66 o 
  11   1   2     4417.51     4931.85    172.92 o 
  13   1   2      708.15      765.17     96.20 o 
  15   1   2     8575.64    10331.42    331.98 o 
  17   1   2      312.42       98.56    154.92 o 
  19   1   2        4.20      127.48    142.53 o 
  21   1   2     3949.58     5125.13    239.91 o 
  23   1   2       45.36     -119.22    168.79 o 
  25   1   2      286.21      513.46    130.73 o 
  27   1   2      383.62      792.32    130.43 o 
  29   1   2     1865.03     2222.92    219.84 o 
  31   1   2      135.00      104.17    198.30 o 
  33   1   2     1053.99     1134.92    234.01 o 
  35   1   2        0.00      -50.76    172.33 o 
  37   1   2       15.49        0.00    153.15 o 
  39   1   2       44.01     -167.32    189.45 o 
  41   1   2       23.00      122.17    129.25 o 
  43   1   2        7.25      -13.28    112.13 o 
 -44   2   2      283.68      247.88    100.04 o 
 -42   2   2     1325.19     1290.43    190.63 o 
 -40   2   2       10.22     -155.51    155.51 o 
 -38   2   2     1780.43     1605.88    214.83 o 
 -36   2   2        0.34       25.67    156.10 o 
 -34   2   2       63.72        0.00    157.87 o 
 -32   2   2     6470.90     5441.77    307.19 o 
 -30   2   2      341.61      390.11    135.15 o 
 -28   2   2     1930.25     1970.91    193.28 o 
 -26   2   2      331.92      495.46    119.22 o 
 -24   2   2     2508.74     1975.93    169.97 o 
 -22   2   2      130.89       91.48    125.41 o 
 -20   2   2     1590.57     1299.87    134.86 o 
 -18   2   2      222.59      353.52     97.38 o 
 -16   2   2      926.63      769.30    108.89 o 
 -14   2   2     1239.33     1200.43    110.07 o 
 -12   2   2      367.04      422.57     90.89 o 
 -10   2   2     2235.61     1975.63    116.27 o 
  -8   2   2     2251.13     2378.14    113.02 o 
  -6   2   2      302.76      241.38     56.07 o 
  -4   2   2      534.77      554.48     66.40 o 
  -2   2   2     2396.87     2639.88    110.66 o 
   0   2   2     9929.43    10384.83    295.39 o 
   2   2   2     1447.15     1729.53     93.25 o 
   4   2   2    12829.96    13395.93    361.49 o 
   6   2   2    13577.50    10707.66    331.98 o 
   8   2   2    25297.04    18709.04    469.19 o 
  10   2   2      240.19      168.50     77.90 o 
  12   2   2    20827.52    19220.73    523.79 o 
  14   2   2     3238.13     2476.11    167.91 o 
  16   2   2      173.65      -14.75    144.89 o 
  18   2   2      165.73      199.19     90.89 o 
  20   2   2      605.06      349.98    108.89 o 
  22   2   2      277.19      273.84    100.92 o 
  24   2   2      670.94      741.56    121.87 o 
  26   2   2       60.47      -23.90    173.51 o 
  28   2   2     4898.20     3805.78    257.91 o 
  30   2   2     1786.31     1498.77    175.87 o 
  32   2   2      807.92      558.90    183.25 o 
  34   2   2      314.44      373.58    148.14 o 
  36   2   2       55.72        0.00    184.14 o 
  38   2   2     1248.33     1143.77    171.45 o 
  40   2   2      384.30      356.17    136.33 o 
  42   2   2       22.40      138.10     99.74 o 
 -43   3   2        0.05       82.04     82.04 o 
 -41   3   2       68.80       52.82    118.04 o 
 -39   3   2        5.72       20.95    146.66 o 
 -37   3   2        7.17       78.49    143.12 o 
 -35   3   2      467.65      473.33    158.76 o 
 -33   3   2      525.30      385.09    180.30 o 
 -31   3   2     5346.38     3793.69    326.96 o 
 -29   3   2      624.72      475.98    145.18 o 
 -27   3   2      527.99      467.72    121.87 o 
 -25   3   2      588.24      312.80    131.61 o 
 -23   3   2      897.06      441.46    120.40 o 
 -21   3   2     5262.93     3892.84    218.66 o 
 -19   3   2      543.92      501.06    109.77 o 
 -17   3   2      223.01      216.60     84.99 o 
 -15   3   2      560.32      381.26    115.68 o 
 -13   3   2    13904.51    11439.78    359.13 o 
 -11   3   2     2510.49     2535.42    153.74 o 
  -9   3   2     5682.88     5112.74    208.92 o 
  -7   3   2    26588.22    24712.37    594.90 o 
  -5   3   2      226.78       21.25    134.27 o 
  -3   3   2    24907.69    18843.31    493.10 o 
  -1   3   2    12444.25     7885.41    252.01 o 
   1   3   2     4917.03     3465.84    159.64 o 
   3   3   2    13528.30     8031.78    271.19 o 
   5   3   2      382.88      101.51    115.68 o 
   7   3   2      532.17      174.69     94.43 o 
   9   3   2       15.13       58.43     86.46 o 
  11   3   2      126.81     -127.18    156.69 o 
  13   3   2      753.66      308.66    104.76 o 
  15   3   2     7603.97     3782.47    201.55 o 
  17   3   2     1645.84      756.91    140.76 o 
  19   3   2        0.74       80.56    136.63 o 
  21   3   2       63.58       76.43    117.15 o 
  23   3   2      479.72      457.39    133.38 o 
  25   3   2      162.99      174.40    194.46 o 
  27   3   2      413.07      429.06    160.82 o 
  29   3   2      128.14       26.56    174.10 o 
  31   3   2       97.88     -132.20    185.02 o 
  33   3   2       74.51     -162.89    162.89 o 
  35   3   2       16.18      784.65    155.51 o 
  37   3   2      559.41      527.62    177.94 o 
  39   3   2      696.96      858.42    146.07 o 
  41   3   2      136.85      187.38     96.49 o 
 -42   4   2       24.91      137.22     92.36 o 
 -40   4   2       29.88      118.92     82.92 o 
 -38   4   2        8.87     -143.71    143.71 o 
 -36   4   2        4.22      113.31    144.89 o 
 -34   4   2       59.57      -99.45    195.65 o 
 -32   4   2        5.50      157.28    169.97 o 
 -30   4   2       61.05      107.41    214.83 o 
 -28   4   2     3320.97     3430.43    295.68 o 
 -26   4   2      563.34      418.73    158.17 o 
 -24   4   2      752.04      729.46    159.35 o 
 -22   4   2     1000.81     1122.82    148.73 o 
 -20   4   2        5.18       22.43    112.43 o 
 -18   4   2      227.21      210.99     97.97 o 
 -16   4   2      920.92      997.70    123.35 o 
 -14   4   2       27.34        9.15     93.84 o 
 -12   4   2        5.47      -52.23    138.10 o 
 -10   4   2     1077.65      987.08    136.92 o 
  -8   4   2    11505.22    11790.05    385.09 o 
  -6   4   2     1342.78     1078.85    136.04 o 
  -4   4   2       40.71     -121.28    121.28 o 
  -2   4   2     2290.38     2429.19    153.45 o 
   0   4   2       10.36      101.51     80.26 o 
   2   4   2     3492.35     3708.40    186.50 o 
   4   4   2     4986.98     4937.16    221.32 o 
   6   4   2     3962.07     3796.05    194.76 o 
   8   4   2      821.59      651.86    116.56 o 
  10   4   2     1800.27     1474.86    149.02 o 
  12   4   2     1351.63     1336.76    133.38 o 
  14   4   2      896.01      495.16    119.81 o 
  16   4   2      771.56      666.02    145.48 o 
  18   4   2       88.28      -22.43    154.33 o 
  20   4   2       49.00        0.00    165.55 o 
  22   4   2       95.14      138.10    114.50 o 
  24   4   2       30.92      -25.97    167.02 o 
  26   4   2      146.64       26.56    174.69 o 
  28   4   2       45.88      195.05    129.25 o 
  30   4   2       12.65      138.10    129.25 o 
  32   4   2      850.41      796.74    183.55 o 
  34   4   2        5.68     -187.68    187.68 o 
  36   4   2       10.17      -95.90    142.23 o 
  38   4   2        0.77      -62.56    116.86 o 
 -39   5   2       21.94      113.90    100.92 o 
 -37   5   2       24.64      -33.64    108.30 o 
 -35   5   2      585.28      748.94    132.50 o 
 -33   5   2      619.76      666.61    179.42 o 
 -31   5   2      140.87      198.01    161.71 o 
 -29   5   2        9.46      -52.23    138.40 o 
 -27   5   2       15.09       80.56    191.81 o 
 -25   5   2        1.62      126.00    147.55 o 
 -23   5   2     1795.65     1683.20    202.43 o 
 -21   5   2     3177.22     2151.80    211.88 o 
 -19   5   2        1.89      138.69     86.46 o 
 -17   5   2      694.28      812.97    136.92 o 
 -15   5   2      157.64       69.94    166.43 o 
 -13   5   2     2451.20     2245.94    193.87 o 
 -11   5   2      257.12      408.41    112.72 o 
  -9   5   2      143.36       20.66    126.30 o 
  -7   5   2       44.57      120.99    163.78 o 
  -5   5   2      429.40      632.08    101.81 o 
  -3   5   2       28.85     -146.07    146.07 o 
  -1   5   2      645.54      417.55    121.87 o 
   1   5   2       35.35     -143.41    143.41 o 
   3   5   2     9552.53     8173.42    311.62 o 
   5   5   2     4245.25     3253.08    205.09 o 
   7   5   2     1367.24      793.50    129.84 o 
   9   5   2      625.38      725.04    143.41 o 
  11   5   2     1285.80      946.06    138.40 o 
  13   5   2      465.77      516.70    123.35 o 
  15   5   2     4454.22     3000.48    220.14 o 
  17   5   2       72.47      -25.38    150.79 o 
  19   5   2       41.01       79.08    187.97 o 
  21   5   2        1.23      134.86    159.35 o 
  23   5   2     1616.35     1270.37    238.43 o 
  25   5   2     1668.23     1044.62    236.37 o 
  27   5   2        0.50      -52.53    138.69 o 
  29   5   2      302.44      148.73    192.10 o 
  31   5   2      743.46      664.84    167.02 o 
  33   5   2        7.95      345.55     99.45 o 
  35   5   2      108.93      116.56    147.84 o 
  37   5   2       90.41      145.48     93.25 o 
 -36   6   2       32.79      118.92     84.10 o 
 -34   6   2      165.80      195.35     99.45 o 
 -32   6   2        0.57       77.31    122.46 o 
 -30   6   2       89.06      336.70    118.04 o 
 -28   6   2      877.93     1138.16    179.71 o 
 -26   6   2       95.39      102.40    135.45 o 
 -24   6   2      121.12      -26.56    170.86 o 
 -22   6   2      187.39      236.07    119.22 o 
 -20   6   2       58.95      384.21    130.73 o 
 -18   6   2      204.58       27.44    223.68 o 
 -16   6   2      834.81      675.46    156.40 o 
 -14   6   2        1.98      132.79    115.97 o 
 -12   6   2     2298.80     2660.24    222.79 o 
 -10   6   2      591.77      652.74    151.97 o 
  -8   6   2      294.73      314.27    131.32 o 
  -6   6   2      295.12      384.50    149.32 o 
  -4   6   2     1180.43     1227.58    158.76 o 
  -2   6   2      120.97      293.03    103.58 o 
   0   6   2     3596.07     3419.81    264.11 o 
   2   6   2     2061.15     2394.37    208.63 o 
   4   6   2      480.74      359.72    124.82 o 
   6   6   2      999.60      893.24    174.10 o 
   8   6   2      191.00      294.21    116.56 o 
  10   6   2        4.28        0.00    191.51 o 
  12   6   2      847.72      929.24    144.59 o 
  14   6   2     2527.95     2130.85    197.42 o 
  16   6   2      518.34      254.37    156.40 o 
  18   6   2     3621.82     2950.91    303.94 o 
  20   6   2     1439.53     1064.98    224.86 o 
  22   6   2      297.68       79.38    219.55 o 
  24   6   2     1085.73     1046.39    191.22 o 
  26   6   2      173.42      -23.61    151.68 o 
  28   6   2       75.65        0.00    131.61 o 
  30   6   2        0.00      138.40     96.79 o 
  32   6   2        0.13      -31.57    126.30 o 
  34   6   2      163.91      293.03    121.28 o 
 -31   7   2      217.70      183.55    108.59 o 
 -29   7   2        0.01        0.00    141.94 o 
 -27   7   2       90.37     -172.63    172.63 o 
 -25   7   2      130.52     -150.50    188.86 o 
 -23   7   2       11.54     -116.56    163.48 o 
 -21   7   2      106.17        0.00    182.07 o 
 -19   7   2     3212.28     3515.12    288.30 o 
 -17   7   2        0.02     -106.53    150.50 o 
 -15   7   2       13.54      135.45    185.91 o 
 -13   7   2      646.50      894.42    185.61 o 
 -11   7   2     2205.22     2531.58    259.38 o 
  -9   7   2      147.31     -223.97    223.97 o 
  -7   7   2      336.86      403.98    177.94 o 
  -5   7   2       19.87      137.51    162.89 o 
  -3   7   2       98.90       27.44    224.86 o 
  -1   7   2       26.74     -190.33    190.33 o 
   1   7   2      471.55      549.75    168.20 o 
   3   7   2      685.72     1101.28    211.28 o 
   5   7   2       73.55     -192.99    200.66 o 
   7   7   2       76.01     -165.55    224.27 o 
   9   7   2      149.89     -215.12    215.12 o 
  11   7   2      237.48      493.39    158.46 o 
  13   7   2      658.36      795.56    189.74 o 
  15   7   2       68.71      159.64    172.33 o 
  17   7   2       15.46       51.64    171.15 o 
  19   7   2      100.95        0.00    209.51 o 
  21   7   2      430.80      139.28    170.56 o 
  23   7   2      259.60      313.39    158.76 o 
  25   7   2        0.27      -57.25    158.76 o 
  27   7   2        6.89       16.53    128.66 o 
  29   7   2       37.01     -119.51    119.51 o 
 -26   8   2        4.65       98.86    101.81 o 
 -24   8   2      642.33      715.59    137.81 o 
 -22   8   2      241.55      319.88    103.58 o 
 -20   8   2      183.97      343.19    133.97 o 
 -18   8   2      307.12      414.01    131.02 o 
 -16   8   2      873.73     1206.04    186.50 o 
 -14   8   2      720.72     1173.87    168.20 o 
 -12   8   2      207.54      160.23    133.97 o 
 -10   8   2        0.83       24.79    137.51 o 
  -8   8   2     1293.67     1461.58    220.14 o 
  -6   8   2     1075.97     1464.54    193.28 o 
  -4   8   2       32.08       51.64    170.86 o 
  -2   8   2      889.16     1292.50    200.66 o 
   0   8   2       77.18       77.61    195.05 o 
   2   8   2        3.39      154.33    154.33 o 
   4   8   2      656.72      747.46    168.50 o 
   6   8   2       13.50      -75.25    156.99 o 
   8   8   2      226.22      213.35    140.17 o 
  10   8   2      599.86      733.01    139.28 o 
  12   8   2      453.12      552.11    154.92 o 
  14   8   2     1675.82     2186.33    212.47 o 
  16   8   2       16.93       20.36    124.53 o 
  18   8   2       95.09      -56.36    134.27 o 
  20   8   2      611.15      964.95    141.35 o 
  22   8   2       11.48       87.35    133.38 o 
 -15   9   2      557.67      761.04    116.56 o 
 -13   9   2      121.99       75.54    110.07 o 
 -11   9   2       38.75      -64.92    127.77 o 
  -9   9   2      229.42      308.37    120.40 o 
  -7   9   2       25.15        0.00    123.35 o 
  -5   9   2       53.71      -18.30    140.46 o 
  -3   9   2      114.04     -169.09    169.09 o 
  -1   9   2       36.52      111.84    144.59 o 
   1   9   2       75.54      247.29    102.10 o 
   3   9   2      130.74      535.00    113.02 o 
   5   9   2      179.40       88.82    149.61 o 
   7   9   2      110.24      119.22    139.58 o 
   9   9   2       38.88      161.12    113.31 o 
  11   9   2       49.76      -74.95    110.95 o 
  13   9   2     1151.99     1747.23    171.45 o 
 -45   1   3      135.20      234.89     83.51 o 
 -43   1   3       60.12        0.00    140.17 o 
 -41   1   3       80.13       71.41    120.40 o 
 -39   1   3       28.65       95.90    127.18 o 
 -37   1   3      109.70      -25.67    186.50 o 
 -35   1   3       38.26       52.53    117.45 o 
 -33   1   3      440.83      130.13    178.53 o 
 -31   1   3       14.90      200.66    100.33 o 
 -29   1   3      309.78       47.21    185.91 o 
 -27   1   3        3.21      109.18    139.87 o 
 -25   1   3     2570.82     2701.85    197.42 o 
 -23   1   3    13694.49    15568.39    476.28 o 
 -21   1   3     4250.77     4623.48    221.91 o 
 -19   1   3      381.06      674.87    100.63 o 
 -17   1   3     1309.65     1715.95    131.32 o 
 -15   1   3     1354.27     1557.49    125.41 o 
 -13   1   3      190.00      231.35     77.02 o 
 -11   1   3     3390.94     3681.85    141.94 o 
  -9   1   3    18183.40    19702.02    442.64 o 
  -7   1   3     6265.61     6525.04    191.51 o 
  -5   1   3    48650.93    51586.57    768.12 o 
  -3   1   3    11905.04    14884.67    336.40 o 
  -1   1   3     8833.22    10707.95    280.63 o 
   1   1   3    41765.46    54010.15    787.30 o 
   3   1   3    11176.05    14192.97    342.31 o 
   5   1   3     1537.82     1962.35     97.68 o 
   7   1   3     2012.35     2403.22    122.46 o 
   9   1   3     1626.57     1718.90    110.36 o 
  11   1   3     1632.47     1588.18    121.87 o 
  13   1   3     6335.73     5840.14    219.55 o 
  15   1   3     1955.51     1976.22    152.86 o 
  17   1   3     3082.64     3869.23    200.37 o 
  19   1   3      423.87      613.20    108.89 o 
  21   1   3      650.92      516.11    132.50 o 
  23   1   3      677.26      439.98    128.36 o 
  25   1   3      197.14       46.62    174.69 o 
  27   1   3      369.29      275.02    151.97 o 
  29   1   3     1358.39     1310.20    166.14 o 
  31   1   3        4.49      -26.85    194.76 o 
  33   1   3      421.55      582.21    164.66 o 
  35   1   3      150.89      134.27    150.20 o 
  37   1   3      315.28      137.51    177.64 o 
  39   1   3        0.06       19.77    154.63 o 
  41   1   3       10.69       84.99    102.10 o 
 -44   2   3      284.20      253.19    114.20 o 
 -42   2   3       26.87      166.43    109.48 o 
 -40   2   3       68.44       22.43    157.87 o 
 -38   2   3      327.97      317.52    179.12 o 
 -36   2   3      860.58      622.05    167.91 o 
 -34   2   3      261.48      381.85    144.30 o 
 -32   2   3     4666.44     3176.36    262.93 o 
 -30   2   3       45.04      -52.23    198.60 o 
 -28   2   3      808.33      739.20    131.91 o 
 -26   2   3      474.00      160.23    113.31 o 
 -24   2   3      136.49      168.20     98.56 o 
 -22   2   3        6.99      -76.72    143.41 o 
 -20   2   3      876.00      874.65    118.04 o 
 -18   2   3     1021.48      905.04    126.00 o 
 -16   2   3     6159.62     4630.27    207.15 o 
 -14   2   3     6336.55     4472.10    195.05 o 
 -12   2   3     2105.60     1409.94    124.82 o 
 -10   2   3     1078.24      891.47    101.22 o 
  -8   2   3      629.39      509.62     79.38 o 
  -6   2   3      472.07      619.40     72.89 o 
  -4   2   3     2277.58     1847.56    101.81 o 
  -2   2   3    27471.12    28562.12    564.51 o 
   0   2   3      740.75      834.52     84.99 o 
   2   2   3     1638.42     1804.48    108.89 o 
   4   2   3      371.71      581.62     75.54 o 
   6   2   3      302.29      333.16     68.17 o 
   8   2   3     8112.51     9686.94    295.39 o 
  10   2   3     1756.96     2466.66    150.20 o 
  12   2   3      141.70      -13.57    126.59 o 
  14   2   3     2436.30     2910.77    184.14 o 
  16   2   3      163.54      447.36     97.38 o 
  18   2   3     3543.88     4372.06    229.29 o 
  20   2   3     1346.97     1744.87    168.20 o 
  22   2   3      173.70      165.25    128.07 o 
  24   2   3      456.99      594.61    143.71 o 
  26   2   3      373.03      645.66    159.64 o 
  28   2   3       73.75      105.64    130.73 o 
  30   2   3       26.08      -53.71    215.42 o 
  32   2   3       64.91     -159.64    195.35 o 
  34   2   3      498.86      524.08    199.48 o 
  36   2   3       99.53      162.30    180.89 o 
  38   2   3        5.17      100.63    146.66 o 
  40   2   3      809.68     1016.29    145.77 o 
  42   2   3       70.87       60.20    113.61 o 
 -43   3   3        2.12      -43.67    120.69 o 
 -41   3   3        2.03       61.67    104.17 o 
 -39   3   3       40.08       21.84    143.71 o 
 -37   3   3     1600.33     -430.54    430.54 o 
 -35   3   3       60.68     -252.89    252.89 o 
 -33   3   3      460.29      781.99    190.04 o 
 -31   3   3      243.45      218.96    225.74 o 
 -29   3   3     1678.54     1551.29    192.69 o 
 -27   3   3     1009.20      973.80    156.10 o 
 -25   3   3      140.52      -96.79    180.89 o 
 -23   3   3     4559.65     4025.63    243.45 o 
 -21   3   3       16.63       41.90     94.43 o 
 -19   3   3     8533.41     7349.82    289.48 o 
 -17   3   3      976.73      707.92    123.35 o 
 -15   3   3     5655.54     5774.04    240.79 o 
 -13   3   3        9.32       90.30    122.17 o 
 -11   3   3      417.70      349.09    110.07 o 
  -9   3   3        1.41     -134.56    134.56 o 
  -7   3   3       97.54      130.13     86.46 o 
  -5   3   3     2153.71     2685.32    162.00 o 
  -3   3   3      930.08      931.90    108.59 o 
  -1   3   3      221.91      278.57     86.46 o 
   1   3   3     4516.84     4548.23    187.97 o 
   3   3   3     6608.07     7348.05    237.25 o 
   5   3   3     7937.76     5612.03    218.66 o 
   7   3   3      284.51        0.00    145.77 o 
   9   3   3     5892.75     3242.46    182.37 o 
  11   3   3     3426.01     2127.01    172.63 o 
  13   3   3    12996.13     6783.84    270.01 o 
  15   3   3      199.90        0.00    129.84 o 
  17   3   3     4247.56     1732.18    179.71 o 
  19   3   3     3983.80     1754.02    170.86 o 
  21   3   3     5968.50     2278.69    210.99 o 
  23   3   3     1947.93      897.37    154.63 o 
  25   3   3      147.75       53.12    187.68 o 
  27   3   3      892.99      123.35    169.38 o 
  29   3   3       86.97      -27.44    189.15 o 
  31   3   3     1135.50      503.72    200.37 o 
  33   3   3       51.60       76.43    182.07 o 
  35   3   3      178.46       61.67    144.59 o 
  37   3   3       32.72      266.17    114.50 o 
  39   3   3        1.76      118.33     97.97 o 
 -42   4   3       15.24      102.40    105.35 o 
 -40   4   3      120.44      146.36    126.89 o 
 -38   4   3      262.25      463.59    123.64 o 
 -36   4   3     1048.07      701.73    185.32 o 
 -34   4   3        0.82     -102.40    191.51 o 
 -32   4   3       57.47       27.15    210.99 o 
 -30   4   3     4391.73     4094.09    343.49 o 
 -28   4   3      161.91      193.28    215.71 o 
 -26   4   3     6919.50     3634.34    280.93 o 
 -24   4   3     1320.68     1236.43    168.50 o 
 -22   4   3       41.50     -123.94    193.58 o 
 -20   4   3     1507.80     1383.09    167.02 o 
 -18   4   3     2256.70     1787.66    178.23 o 
 -16   4   3      297.09      435.85     88.23 o 
 -14   4   3     1235.51     1103.93    147.55 o 
 -12   4   3      879.08      840.12    130.43 o 
 -10   4   3     2571.89     1738.08    151.38 o 
  -8   4   3     1407.32     1152.62    130.73 o 
  -6   4   3     4042.12     3273.74    192.10 o 
  -4   4   3       19.80      -31.87     96.20 o 
  -2   4   3     5116.41     3690.70    195.94 o 
   0   4   3     3081.47     1285.71    201.55 o 
   2   4   3    12125.36     5164.97    235.19 o 
   4   4   3       72.55       99.74    128.66 o 
   6   4   3     2999.47     1511.16    147.55 o 
   8   4   3     3620.75     1494.34    156.69 o 
  10   4   3     3140.65     1683.20    156.99 o 
  12   4   3      849.83      365.32    124.23 o 
  14   4   3      121.57      194.17     98.86 o 
  16   4   3        1.88      137.51     88.82 o 
  18   4   3     1509.39      813.56    143.41 o 
  20   4   3     2175.69     1035.47    176.17 o 
  22   4   3     2958.52     1412.60    195.35 o 
  24   4   3     2219.20     1411.12    207.74 o 
  26   4   3      604.45      479.23    164.96 o 
  28   4   3        6.57      163.48    210.99 o 
  30   4   3        3.13      156.69    180.89 o 
  32   4   3        3.09       72.59    125.71 o 
  34   4   3      285.24      372.40    150.20 o 
  36   4   3       25.62      181.48     91.18 o 
  38   4   3       63.35        0.00    110.07 o 
 -39   5   3       27.70      -41.31    118.92 o 
 -37   5   3       69.49     -195.35    195.35 o 
 -35   5   3      995.36     1159.71    179.42 o 
 -33   5   3      583.22      436.44    136.04 o 
 -31   5   3      340.33      440.87    133.68 o 
 -29   5   3      465.22      768.71    146.66 o 
 -27   5   3        6.63      220.43    110.36 o 
 -25   5   3       59.00      147.84    145.77 o 
 -23   5   3      503.58      384.80    145.48 o 
 -21   5   3      815.37      900.32    162.00 o 
 -19   5   3       71.46      156.40    211.88 o 
 -17   5   3      463.12      527.92    151.09 o 
 -15   5   3      106.26      -48.39    113.61 o 
 -13   5   3       18.44     -139.87    151.09 o 
 -11   5   3     1117.74     1045.80    152.56 o 
  -9   5   3      149.22      -43.67    174.40 o 
  -7   5   3      217.35     -148.73    186.50 o 
  -5   5   3      647.30      438.50    105.64 o 
  -3   5   3     3051.77     3121.76    199.19 o 
  -1   5   3        0.59      -41.31    130.43 o 
   1   5   3      421.73      550.93    104.76 o 
   3   5   3      263.67       63.44    121.28 o 
   5   5   3       66.84      -43.08    172.92 o 
   7   5   3     1097.18      645.36    146.07 o 
   9   5   3      885.07      564.21    141.64 o 
  11   5   3        6.41     -162.00    162.00 o 
  13   5   3      570.78      360.31    135.45 o 
  15   5   3     2606.93     1534.18    197.42 o 
  17   5   3      228.20      159.94    206.27 o 
  19   5   3       93.40     -225.45    225.45 o 
  21   5   3      544.78      166.43    203.91 o 
  23   5   3     1031.25      868.75    206.86 o 
  25   5   3        0.08       81.45    215.71 o 
  27   5   3      201.21      277.68    145.18 o 
  29   5   3      130.39      290.37    131.02 o 
  31   5   3       58.06       65.22    172.63 o 
  33   5   3      133.53      174.40    115.68 o 
  35   5   3       22.66     -105.64    151.97 o 
 -36   6   3       24.44      104.46    116.56 o 
 -34   6   3      209.08      386.27    126.30 o 
 -32   6   3      563.93      784.35    156.99 o 
 -30   6   3       11.64     -174.69    174.69 o 
 -28   6   3        1.90       24.20    159.35 o 
 -26   6   3     2367.08     2139.11    242.56 o 
 -24   6   3       68.16      134.86    172.63 o 
 -22   6   3        0.24        0.00    178.82 o 
 -20   6   3      132.40      203.91    142.53 o 
 -18   6   3       56.58      138.69    190.33 o 
 -16   6   3       77.96     -220.14    220.14 o 
 -14   6   3     3262.14     3160.72    245.81 o 
 -12   6   3      270.19      160.23    226.63 o 
 -10   6   3     5969.04     5713.84    308.07 o 
  -8   6   3     3010.42     2485.55    234.30 o 
  -6   6   3      229.39      153.45    140.17 o 
  -4   6   3       50.97     -126.89    188.27 o 
  -2   6   3     1067.32     1063.21    161.41 o 
   0   6   3     2481.17     1838.12    197.71 o 
   2   6   3       47.21        0.00    165.25 o 
   4   6   3      459.51       51.64    212.47 o 
   6   6   3      916.96     1084.16    172.04 o 
   8   6   3     6007.52     4273.21    289.78 o 
  10   6   3     2521.69     1888.29    202.73 o 
  12   6   3      323.14      109.48    197.42 o 
  14   6   3      590.13      553.59    156.69 o 
  16   6   3      276.51     -166.73    280.93 o 
  18   6   3      377.21      498.11    159.94 o 
  20   6   3      342.21      308.07    139.28 o 
  22   6   3        0.01      105.05    189.45 o 
  24   6   3       57.77       74.66    177.64 o 
  26   6   3       35.84      -68.76    182.07 o 
  28   6   3      158.26      184.73    198.01 o 
  30   6   3        7.67     -123.35    148.43 o 
  32   6   3        0.00       71.41    109.77 o 
 -31   7   3        1.17     -120.40    120.40 o 
 -29   7   3       26.86      157.28     84.10 o 
 -27   7   3        6.03      -97.08    127.48 o 
 -25   7   3       21.91       57.54    109.77 o 
 -23   7   3       65.82      124.82    134.27 o 
 -21   7   3       26.99     -197.42    197.42 o 
 -19   7   3      203.64      501.65    133.09 o 
 -17   7   3     1670.83     2174.52    252.89 o 
 -15   7   3     2402.81     2235.02    221.32 o 
 -13   7   3       39.79      -55.18    220.73 o 
 -11   7   3     1298.33     1072.95    211.28 o 
  -9   7   3     2971.51     3412.72    291.84 o 
  -7   7   3       29.78     -167.02    215.71 o 
  -5   7   3        7.79      185.61    167.91 o 
  -3   7   3     1958.32     1817.46    266.76 o 
  -1   7   3     3063.73     3783.06    289.78 o 
   1   7   3        9.80      296.86    155.22 o 
   3   7   3     2643.65     2263.94    263.52 o 
   5   7   3       96.41      -27.74    202.73 o 
   7   7   3      193.65      277.68    146.96 o 
   9   7   3      350.44      460.93    157.58 o 
  11   7   3      374.23      292.14    152.86 o 
  13   7   3       25.83      -54.00    194.17 o 
  15   7   3      338.19      183.84    233.42 o 
  17   7   3      177.31      168.50    146.96 o 
  19   7   3      267.07       47.80    169.38 o 
  21   7   3       18.17      103.87    110.07 o 
  23   7   3      227.61      255.84    148.14 o 
  25   7   3       50.39     -124.23    149.61 o 
  27   7   3        0.95      -74.66    142.53 o 
 -24   8   3        0.50     -119.81    119.81 o 
 -22   8   3      488.17      699.66    124.82 o 
 -20   8   3        4.08      -37.77    135.74 o 
 -18   8   3      457.81      762.81    146.96 o 
 -16   8   3       50.43      108.89    149.32 o 
 -14   8   3       50.59      114.50    184.43 o 
 -12   8   3      155.40      166.14    185.32 o 
 -10   8   3      218.27      390.40    143.71 o 
  -8   8   3       86.24        0.00    172.63 o 
  -6   8   3       72.48      168.20    140.76 o 
  -4   8   3       94.44       76.43    132.20 o 
  -2   8   3       41.88       25.38    199.19 o 
   0   8   3      135.62      271.78    148.14 o 
   2   8   3        2.57      -25.38    136.33 o 
   4   8   3      262.27        0.00    193.87 o 
   6   8   3       92.04        0.00    159.35 o 
   8   8   3      508.67      352.04    139.58 o 
  10   8   3      144.20      115.97    211.28 o 
  12   8   3     1124.25     1094.20    192.99 o 
  14   8   3        0.11     -163.48    163.48 o 
  16   8   3      628.64      568.93    153.15 o 
  18   8   3      307.41      680.48    142.82 o 
  20   8   3       58.35      196.53     98.56 o 
  22   8   3      366.82      567.46    113.02 o 
 -15   9   3      196.07      106.23    143.12 o 
 -13   9   3       32.86      194.76     80.26 o 
 -11   9   3       87.35     -109.77    148.14 o 
  -9   9   3       61.60      242.56    119.81 o 
  -7   9   3       41.15      -34.23    149.61 o 
  -5   9   3      103.60      270.01    128.07 o 
  -3   9   3      709.36      772.84    151.09 o 
  -1   9   3      101.67       71.41    136.04 o 
   1   9   3       24.22      -53.12    133.68 o 
   3   9   3       57.83      219.55    106.53 o 
   5   9   3      202.98      167.61    123.94 o 
   7   9   3       17.50      -79.97    141.94 o 
   9   9   3      327.23      559.49    125.71 o 
  11   9   3       13.90      -27.44    124.53 o 
  13   9   3      561.51      367.39    112.43 o 
 -46   0   4      120.05      298.34     81.74 o 
 -44   0   4       91.05      215.42    115.97 o 
 -42   0   4      169.46       58.72    162.89 o 
 -40   0   4        8.72      179.12    109.77 o 
 -38   0   4      683.66      744.81    171.45 o 
 -36   0   4        0.09     -195.94    195.94 o 
 -34   0   4       40.06        0.00    164.37 o 
 -32   0   4       83.95      111.25    115.38 o 
 -30   0   4      140.40      364.14    104.46 o 
 -28   0   4     3323.70     3351.93    222.20 o 
 -26   0   4     1220.13     1399.32    149.02 o 
 -24   0   4       27.46      219.55     77.61 o 
 -22   0   4     3167.22     3249.24    187.68 o 
 -20   0   4    10976.41    12857.98    393.65 o 
 -18   0   4    34289.21    42117.11    870.22 o 
 -16   0   4    14332.81    16597.67    492.51 o 
 -14   0   4     8423.81     9362.93    285.35 o 
 -12   0   4    13729.91    16019.00    424.64 o 
 -10   0   4    82768.73    92474.91   1275.38 o 
  -8   0   4    25428.25    28287.68    544.74 o 
  -6   0   4   204268.09   219182.70   2512.11 o 
  -4   0   4   263479.38   269413.03   3004.02 o 
  -2   0   4      258.33      393.36     63.44 o 
   0   0   4    50205.32    65726.42    930.13 o 
   2   0   4    35045.22    38744.22    651.27 o 
   4   0   4      938.08      878.19     77.90 o 
   6   0   4    19283.82    20265.35    468.31 o 
   8   0   4    43409.14    44308.16    792.61 o 
  10   0   4     2498.79     2728.41    151.97 o 
  12   0   4     2780.18     3057.43    165.84 o 
  14   0   4    25474.55    27723.47    685.79 o 
  16   0   4       15.90      181.78     90.89 o 
  18   0   4     3988.41     3264.00    304.24 o 
  20   0   4     3618.46     3618.40    210.10 o 
  22   0   4     3629.60     3419.81    223.09 o 
  24   0   4      803.39     1062.92    150.20 o 
  26   0   4      384.20      323.12    132.79 o 
  28   0   4     1709.72     1843.73    223.38 o 
  30   0   4      506.89      666.61    170.27 o 
  32   0   4        8.24      254.07    120.99 o 
  34   0   4     2217.66     2554.30    243.45 o 
  36   0   4       42.25       44.26    146.96 o 
  38   0   4      361.49      449.13    146.96 o 
  40   0   4      120.84      -31.28    136.33 o 
  42   0   4      164.79       45.74    114.20 o 
 -45   1   4      354.27      537.66    104.46 o 
 -43   1   4       88.38       52.53    138.69 o 
 -41   1   4        4.03     -132.50    132.50 o 
 -39   1   4      475.46      509.03    128.07 o 
 -37   1   4       86.39      461.23    143.71 o 
 -35   1   4       19.02       25.38    154.33 o 
 -33   1   4       58.54      -50.46    146.96 o 
 -31   1   4       51.18      -48.69    141.94 o 
 -29   1   4      263.16      -69.05    199.19 o 
 -27   1   4      375.29      320.47    117.15 o 
 -25   1   4      417.14      480.11     96.49 o 
 -23   1   4     1759.37     1575.78    154.33 o 
 -21   1   4       54.30      345.26     76.72 o 
 -19   1   4     2166.82      425.52    232.24 o 
 -17   1   4      564.38      684.32    110.66 o 
 -15   1   4        0.24       23.02    103.28 o 
 -13   1   4      348.26      309.85     82.92 o 
 -11   1   4      409.57      278.27     71.12 o 
  -9   1   4      139.37      441.46     63.15 o 
  -7   1   4     6760.38     6455.99    205.09 o 
  -5   1   4    25286.70    27104.37    524.97 o 
  -3   1   4    21428.33    26086.61    507.85 o 
  -1   1   4     1139.12     1221.97     83.22 o 
   1   1   4      356.81     1122.23     97.08 o 
   3   1   4        0.42      -86.17     86.17 o 
   5   1   4       73.28      -17.12     80.26 o 
   7   1   4     6375.70     7750.85    243.74 o 
   9   1   4      549.14      711.46     98.27 o 
  11   1   4     1862.52     2197.54    144.00 o 
  13   1   4     1776.88     2161.24    156.99 o 
  15   1   4     1012.68     1368.34    133.09 o 
  17   1   4       42.03      -81.74    145.48 o 
  19   1   4     1602.77     1694.71    164.37 o 
  21   1   4       26.04      -79.67    122.76 o 
  23   1   4      853.22      758.38    151.97 o 
  25   1   4      333.36      616.15    144.89 o 
  27   1   4      783.08      858.12    158.17 o 
  29   1   4     2401.39     2475.22    257.02 o 
  31   1   4       40.94      126.30    184.14 o 
  33   1   4      162.32      122.17    197.12 o 
  35   1   4      388.65      318.11    159.64 o 
  37   1   4       93.83      295.09     91.18 o 
  39   1   4       45.91       84.10    135.45 o 
  41   1   4       15.23        0.00    109.48 o 
 -44   2   4        2.11      -28.33    108.30 o 
 -42   2   4      342.84      429.95    127.77 o 
 -40   2   4       78.67      105.05    161.41 o 
 -38   2   4     1242.33     1636.28    200.96 o 
 -36   2   4       15.00      124.53    159.35 o 
 -34   2   4     2672.44     2500.60    259.68 o 
 -32   2   4      489.17      672.22    131.32 o 
 -30   2   4      592.17      638.58    140.17 o 
 -28   2   4      284.75      209.81    136.92 o 
 -26   2   4        2.06      108.89    158.46 o 
 -24   2   4      942.80      875.53    127.18 o 
 -22   2   4     2063.94     1908.65    169.38 o 
 -20   2   4       10.72     -100.92    154.04 o 
 -18   2   4      599.71      886.16    114.79 o 
 -16   2   4     7880.90     9120.96    279.75 o 
 -14   2   4     1005.01      776.97    120.69 o 
 -12   2   4     1080.28     1091.84    119.22 o 
 -10   2   4     7380.01     8821.14    283.88 o 
  -8   2   4     5822.05     6800.95    233.12 o 
  -6   2   4      982.74     1255.02     96.79 o 
  -4   2   4      137.08      113.61     63.15 o 
  -2   2   4     5582.33     7154.77    228.40 o 
   0   2   4    14856.33    17869.21    450.01 o 
   2   2   4     3205.18     3458.17    145.77 o 
   4   2   4      742.43      847.50     90.00 o 
   6   2   4     1760.94     2162.13    140.17 o 
   8   2   4      520.35      468.90     97.68 o 
  10   2   4     4014.66     4682.20    200.96 o 
  12   2   4     5011.97     5518.49    217.48 o 
  14   2   4     6740.31     8181.68    276.80 o 
  16   2   4        4.30       51.05    128.66 o 
  18   2   4     5493.23     6361.56    270.89 o 
  20   2   4       18.18     -186.50    186.50 o 
  22   2   4       58.07      154.04    105.35 o 
  24   2   4      583.44      727.40    155.81 o 
  26   2   4      516.62      480.11    136.63 o 
  28   2   4       46.68      -75.84    227.81 o 
  30   2   4       11.75      -50.76    182.37 o 
  32   2   4        8.44     -185.02    185.02 o 
  34   2   4      162.51      228.40    156.10 o 
  36   2   4      176.14      339.06    129.25 o 
  38   2   4      152.07       68.46    143.41 o 
  40   2   4       11.29        0.00    117.74 o 
 -43   3   4        3.59       40.72    102.40 o 
 -41   3   4       30.76      -34.53    117.15 o 
 -39   3   4     1422.94     1100.98    224.86 o 
 -37   3   4       50.97     -231.06    231.06 o 
 -35   3   4      168.05      294.80    144.59 o 
 -33   3   4      480.15      627.95    132.79 o 
 -31   3   4        0.88      -25.67    175.58 o 
 -29   3   4     5365.47     4925.06    286.83 o 
 -27   3   4      344.60      374.77    136.33 o 
 -25   3   4     1708.53     1386.63    174.10 o 
 -23   3   4       30.23      -21.54    156.40 o 
 -21   3   4     3216.66     3293.51    192.40 o 
 -19   3   4      407.78      380.67    115.68 o 
 -17   3   4     1973.38     1815.40    149.02 o 
 -15   3   4      485.47      478.93     99.74 o 
 -13   3   4     1184.07     1234.07    119.51 o 
 -11   3   4       22.37       83.51    118.33 o 
  -9   3   4     1653.84     1601.16    131.61 o 
  -7   3   4     1949.22     1878.55    136.63 o 
  -5   3   4     3369.61     3418.33    172.92 o 
  -3   3   4        0.11      -12.10    105.64 o 
  -1   3   4      759.44      899.73    111.84 o 
   1   3   4       17.76     -137.51    137.51 o 
   3   3   4      240.11      184.43     82.33 o 
   5   3   4     1650.66     1908.65    140.76 o 
   7   3   4     2374.30     2681.49    168.50 o 
   9   3   4     8550.91     8563.53    279.75 o 
  11   3   4      632.58      577.79    105.35 o 
  13   3   4     1037.32     1088.59    130.73 o 
  15   3   4     1274.50     1593.19    154.92 o 
  17   3   4       10.31     -147.55    147.55 o 
  19   3   4     2095.08     1931.37    197.12 o 
  21   3   4     1023.00      829.79    161.71 o 
  23   3   4     2703.20     2842.90    222.20 o 
  25   3   4      575.42      421.09    169.68 o 
  27   3   4     1345.61     1830.74    206.56 o 
  29   3   4      230.87      179.42    209.81 o 
  31   3   4     1081.04      803.24    180.60 o 
  33   3   4       51.40     -159.05    191.51 o 
  35   3   4       73.19      241.09    118.33 o 
  37   3   4      200.99      370.04    121.28 o 
  39   3   4       85.24      146.96     87.05 o 
 -42   4   4       52.85      -12.10     98.27 o 
 -40   4   4      604.86      931.60    132.79 o 
 -38   4   4       60.25      155.22    100.33 o 
 -36   4   4       16.99     -110.95    164.66 o 
 -34   4   4       72.73       24.20    147.84 o 
 -32   4   4     1811.34     1985.96    246.40 o 
 -30   4   4     1837.49     2318.82    240.79 o 
 -28   4   4     1945.74     1776.45    239.91 o 
 -26   4   4     1086.29      945.47    198.89 o 
 -24   4   4      449.70      488.38    138.99 o 
 -22   4   4        1.73       47.80    135.45 o 
 -20   4   4      336.13      250.53    113.90 o 
 -18   4   4      227.24      269.12    118.63 o 
 -16   4   4     3535.14     3695.72    237.55 o 
 -14   4   4     2894.69     3451.09    197.42 o 
 -12   4   4        0.70     -149.91    149.91 o 
 -10   4   4       49.90        0.00    128.66 o 
  -8   4   4      210.71      143.41     89.71 o 
  -6   4   4     1335.55     1462.47    149.61 o 
  -4   4   4       68.34      290.96    113.61 o 
  -2   4   4       30.08       15.93    125.41 o 
   0   4   4     7148.20     7833.48    279.45 o 
   2   4   4       94.43      -33.05    118.63 o 
   4   4   4        0.77      -33.94    107.12 o 
   6   4   4      218.37      219.84     81.15 o 
   8   4   4     1061.37      882.62    131.61 o 
  10   4   4     1557.59     1160.89    142.53 o 
  12   4   4      207.99      173.51     96.20 o 
  14   4   4      234.99      161.71    104.17 o 
  16   4   4      983.35      637.69    128.95 o 
  18   4   4      987.68      669.86    141.64 o 
  20   4   4     2817.13     1844.91    193.28 o 
  22   4   4      548.46     -213.35    213.35 o 
  24   4   4      282.36      381.85    151.38 o 
  26   4   4     3881.83     3173.40    257.91 o 
  28   4   4       64.32       25.08    152.27 o 
  30   4   4       79.21       78.49    137.51 o 
  32   4   4       24.45        0.00    156.40 o 
  34   4   4       47.31       18.30    120.99 o 
  36   4   4      225.16      400.73    114.20 o 
 -39   5   4       43.63       38.95    103.28 o 
 -37   5   4      392.11      507.56    139.58 o 
 -35   5   4      485.26      471.26    136.04 o 
 -33   5   4        3.25        0.00    172.04 o 
 -31   5   4      884.15     1064.10    163.19 o 
 -29   5   4        1.14     -204.50    204.50 o 
 -27   5   4      510.79      474.80    158.46 o 
 -25   5   4     2903.03     2736.67    254.07 o 
 -23   5   4       89.22     -132.50    207.15 o 
 -21   5   4     3493.91     3179.01    231.65 o 
 -19   5   4     1139.05      685.79    173.22 o 
 -17   5   4      170.17       98.56    177.64 o 
 -15   5   4     1334.54     1298.69    138.10 o 
 -13   5   4      464.17      299.81    124.23 o 
 -11   5   4      487.69      458.57    105.64 o 
  -9   5   4      278.36      392.18     96.20 o 
  -7   5   4      705.30      522.90    114.50 o 
  -5   5   4     1675.49     1505.26    167.32 o 
  -3   5   4      809.07      679.89    119.81 o 
  -1   5   4      231.39      125.71    145.18 o 
   1   5   4     6121.09     4154.58    233.12 o 
   3   5   4       68.86      -43.08    136.04 o 
   5   5   4     6762.52     4047.46    231.06 o 
   7   5   4     2619.18     1674.64    177.64 o 
   9   5   4     1172.71      502.54    143.71 o 
  11   5   4      297.58       96.79    174.40 o 
  13   5   4       64.54     -100.04    177.05 o 
  15   5   4      149.34     -103.28    171.15 o 
  17   5   4       33.78      -52.82    179.71 o 
  19   5   4      679.78      161.41    161.41 o 
  21   5   4      325.02      180.30    144.00 o 
  23   5   4       71.72     -133.38    208.33 o 
  25   5   4      319.54      128.95    187.68 o 
  27   5   4       35.63     -121.28    198.60 o 
  29   5   4       16.85       59.02    106.53 o 
  31   5   4        0.02      -77.90    137.51 o 
  33   5   4      179.50      194.76    118.63 o 
  35   5   4        9.54      -50.17     98.56 o 
 -36   6   4       75.40      161.71     88.82 o 
 -34   6   4       17.95      -64.92    114.79 o 
 -32   6   4      196.34     -134.56    187.38 o 
 -30   6   4       75.37        0.00    168.79 o 
 -28   6   4      522.14      589.00    156.99 o 
 -26   6   4        1.84      169.68    115.09 o 
 -24   6   4       38.93      132.79    169.97 o 
 -22   6   4        8.75       54.59    180.60 o 
 -20   6   4      865.56     1212.53    180.30 o 
 -18   6   4      612.40      698.77    176.46 o 
 -16   6   4        5.62      -27.44    187.97 o 
 -14   6   4       26.15        0.00    175.87 o 
 -12   6   4      779.02      802.94    167.32 o 
 -10   6   4       57.42      105.64    108.89 o 
  -8   6   4      315.58      300.11    127.18 o 
  -6   6   4      429.18      516.70    136.92 o 
  -4   6   4        3.52        0.00    140.76 o 
  -2   6   4      172.41       51.35    169.97 o 
   0   6   4        0.29       25.67    168.20 o 
   2   6   4     1351.75      658.35    171.74 o 
   4   6   4      241.37        0.00    211.58 o 
   6   6   4       56.29     -166.73    166.73 o 
   8   6   4      407.12        0.00    226.33 o 
  10   6   4     3577.80     2616.57    218.96 o 
  12   6   4     1008.21      943.40    176.17 o 
  14   6   4      676.59      291.25    192.69 o 
  16   6   4      670.58      136.04    247.88 o 
  18   6   4      482.93      625.00    137.22 o 
  20   6   4       78.22     -130.13    182.07 o 
  22   6   4     1238.22     1206.04    195.05 o 
  24   6   4      152.68      261.75    135.15 o 
  26   6   4      136.93      236.96    127.18 o 
  28   6   4        0.46      -36.59    131.91 o 
  30   6   4      356.83      355.58    123.94 o 
 -31   7   4        9.11     -103.87    103.87 o 
 -29   7   4      607.22      689.92    135.74 o 
 -27   7   4       80.02      126.59    122.76 o 
 -25   7   4        5.14      -63.44    132.20 o 
 -23   7   4     1376.19     2038.78    189.45 o 
 -21   7   4      449.22      619.99    140.46 o 
 -19   7   4       76.83      102.40    125.41 o 
 -17   7   4     1741.72     1693.82    221.02 o 
 -15   7   4      130.82      -81.15    193.28 o 
 -13   7   4        0.20       54.89    182.07 o 
 -11   7   4     1782.10     1551.88    212.76 o 
  -9   7   4     2101.82     2024.32    262.93 o 
  -7   7   4     3409.60     2886.87    278.27 o 
  -5   7   4    10020.24     8468.81    436.14 o 
  -3   7   4     4719.58     3976.64    321.06 o 
  -1   7   4      673.31      504.31    168.20 o 
   1   7   4      179.96     1158.23    206.56 o 
   3   7   4      262.35      167.91    216.89 o 
   5   7   4      711.11      596.38    190.04 o 
   7   7   4      229.21      259.68    146.07 o 
   9   7   4     1236.93      808.84    187.68 o 
  11   7   4      427.69      253.48    142.53 o 
  13   7   4     1626.32      920.09    210.99 o 
  15   7   4        1.34      205.09    125.71 o 
  17   7   4      251.08      122.17    177.94 o 
  19   7   4        0.52     -169.97    169.97 o 
  21   7   4       17.48      105.05    144.00 o 
  23   7   4       99.55       18.59    131.02 o 
  25   7   4        2.00      150.20     88.53 o 
  27   7   4       49.71      208.92    100.04 o 
 -24   8   4      738.94      871.70    123.64 o 
 -22   8   4        0.57     -176.46    176.46 o 
 -20   8   4       77.76      136.92    113.31 o 
 -18   8   4      595.08      757.20    145.77 o 
 -16   8   4      603.98      750.12    144.59 o 
 -14   8   4       88.00        0.00    123.05 o 
 -12   8   4        0.03       94.43    149.32 o 
 -10   8   4      135.91     -121.58    180.30 o 
  -8   8   4        3.88        0.00    160.53 o 
  -6   8   4      329.23      334.93    155.22 o 
  -4   8   4       10.66      236.07    138.99 o 
  -2   8   4       54.87        0.00    151.97 o 
   0   8   4       47.90      126.30    161.71 o 
   2   8   4      331.71      183.25    162.59 o 
   4   8   4       24.86      164.07    137.22 o 
   6   8   4       46.98      -24.20    175.28 o 
   8   8   4      102.80      186.79    114.50 o 
  10   8   4       30.43      -67.28    159.94 o 
  12   8   4       49.01      -42.49    169.97 o 
  14   8   4        8.63     -138.69    173.81 o 
  16   8   4      120.73      -72.59    142.53 o 
  18   8   4       25.65      129.25     98.56 o 
  20   8   4      304.46      443.82    115.68 o 
 -15   9   4       92.89       68.17     96.20 o 
 -13   9   4     1247.01     1850.51    160.23 o 
 -11   9   4      145.37      -60.79    135.74 o 
  -9   9   4       23.54      -15.93    140.46 o 
  -7   9   4      160.21       33.35    164.66 o 
  -5   9   4       41.66     -147.55    147.55 o 
  -3   9   4       22.97      -17.12    132.20 o 
  -1   9   4      247.37      699.36    119.81 o 
   1   9   4        2.44       51.05    121.28 o 
   3   9   4       76.13      143.41    105.05 o 
   5   9   4      168.09      105.94    108.89 o 
   7   9   4      211.58      270.01    102.40 o 
   9   9   4        4.72      -83.22    127.18 o 
 -45   1   5        8.59       41.31    119.51 o 
 -43   1   5      304.54       53.12    165.25 o 
 -41   1   5      311.48      336.70    141.64 o 
 -39   1   5      150.80        0.00    173.51 o 
 -37   1   5       42.73       67.58    121.87 o 
 -35   1   5       41.06      -26.26    167.61 o 
 -33   1   5      351.16      401.03    146.96 o 
 -31   1   5       69.71       76.43    108.00 o 
 -29   1   5        0.69      -48.39    128.07 o 
 -27   1   5      269.86      136.04    157.28 o 
 -25   1   5     1888.29     2056.19    182.37 o 
 -23   1   5      287.00      346.44    105.35 o 
 -21   1   5     2994.88     3420.40    195.05 o 
 -19   1   5     1496.96     2016.06    151.38 o 
 -17   1   5     1525.61     2082.75    157.87 o 
 -15   1   5     9105.03    10170.59    335.22 o 
 -13   1   5     5894.11     6332.65    222.79 o 
 -11   1   5     6852.19     7733.73    236.07 o 
  -9   1   5       41.54      229.58     79.67 o 
  -7   1   5       99.47        0.00    100.04 o 
  -5   1   5     4722.51     5433.50    178.82 o 
  -3   1   5    18413.73    23151.34    517.88 o 
  -1   1   5      361.19      501.06     74.07 o 
   1   1   5     7915.80    10473.06    282.99 o 
   3   1   5      583.54      718.55     83.51 o 
   5   1   5    17089.09    21016.36    529.98 o 
   7   1   5     1707.61     1900.97    131.61 o 
   9   1   5     4480.11     5065.82    209.81 o 
  11   1   5     3171.58     3827.62    189.15 o 
  13   1   5    15368.73    20234.96    619.99 o 
  15   1   5      833.42      885.27    119.81 o 
  17   1   5      218.22      141.64    114.50 o 
  19   1   5      479.76      536.77    140.17 o 
  21   1   5      412.45      459.16    133.97 o 
  23   1   5      980.77     1621.23    192.40 o 
  25   1   5      609.57      545.33    164.96 o 
  27   1   5     1159.75     1483.42    195.65 o 
  29   1   5       14.20     -132.50    216.89 o 
  31   1   5      216.36      -51.94    207.45 o 
  33   1   5      968.96      962.00    191.22 o 
  35   1   5      199.64      382.73    150.20 o 
  37   1   5      101.51      132.50    174.40 o 
  39   1   5      131.78      120.99    107.71 o 
 -44   2   5       17.44       14.75    114.79 o 
 -42   2   5      143.18      272.66    120.10 o 
 -40   2   5        5.47     -109.18    170.86 o 
 -38   2   5     1105.73      943.40    167.61 o 
 -36   2   5       62.00      243.45    130.13 o 
 -34   2   5      957.92      949.90    163.48 o 
 -32   2   5        0.35       53.71    165.55 o 
 -30   2   5      211.79      393.06    128.36 o 
 -28   2   5      364.83      450.60    130.13 o 
 -26   2   5      260.04      318.11    110.07 o 
 -24   2   5     1108.74     1030.75    138.99 o 
 -22   2   5     1156.90     1084.16    136.04 o 
 -20   2   5       39.40       56.07     82.33 o 
 -18   2   5      507.94      633.26    101.51 o 
 -16   2   5      844.08      888.81    118.92 o 
 -14   2   5      455.78      159.35    165.84 o 
 -12   2   5     4008.51     3656.47    188.27 o 
 -10   2   5     2276.40     2206.69    150.50 o 
  -8   2   5     2396.93     2742.87    153.74 o 
  -6   2   5     4204.20     4750.66    185.91 o 
  -4   2   5     7494.18     8490.05    282.40 o 
  -2   2   5      210.45      100.33    135.15 o 
   0   2   5     5703.09     6629.51    219.25 o 
   2   2   5      581.53      762.51     99.45 o 
   4   2   5       16.70     -126.59    126.59 o 
   6   2   5      537.66      591.66    108.30 o 
   8   2   5    17091.63    24685.81    655.10 o 
  10   2   5       37.56     -130.73    130.73 o 
  12   2   5     8486.27    10786.74    330.50 o 
  14   2   5     1511.48     2316.76    174.10 o 
  16   2   5      183.42      472.15    127.48 o 
  18   2   5      957.41     1321.12    154.33 o 
  20   2   5      456.95      538.54    142.82 o 
  22   2   5     1752.15     2429.48    221.32 o 
  24   2   5     1218.70     1538.60    199.19 o 
  26   2   5     1432.14     1983.01    198.01 o 
  28   2   5       28.35     -159.64    216.30 o 
  30   2   5       39.26     -178.53    178.53 o 
  32   2   5      353.88      475.10    138.10 o 
  34   2   5        1.59       22.13    135.45 o 
  36   2   5      269.73      268.83    123.64 o 
  38   2   5       19.98      103.28    100.33 o 
 -43   3   5      168.16      223.38     96.79 o 
 -41   3   5        7.99     -200.37    200.37 o 
 -39   3   5        0.06        0.00    137.22 o 
 -37   3   5      978.83     1000.95    196.83 o 
 -35   3   5      666.35      925.99    178.53 o 
 -33   3   5     3219.04     3967.79    315.16 o 
 -31   3   5     1570.97     1898.91    245.52 o 
 -29   3   5       21.12      -26.85    171.45 o 
 -27   3   5       15.42      -77.90    162.00 o 
 -25   3   5      286.39      347.03    112.13 o 
 -23   3   5     1333.05     1487.55    182.37 o 
 -21   3   5     2032.29     2209.64    185.02 o 
 -19   3   5     1557.26     2169.80    179.71 o 
 -17   3   5      455.99      519.06    113.02 o 
 -15   3   5     7316.13     9323.09    321.35 o 
 -13   3   5      229.99      236.96    107.12 o 
 -11   3   5       61.26      280.34     87.35 o 
  -9   3   5    10034.96    13675.09    411.65 o 
  -7   3   5        0.70       44.26    142.53 o 
  -5   3   5    11780.26    15391.63    424.34 o 
  -3   3   5     3578.72     4459.11    211.28 o 
  -1   3   5       53.64      136.92     98.56 o 
   1   3   5     1334.66     1850.81    141.64 o 
   3   3   5     4939.89     6361.27    246.11 o 
   5   3   5     9040.00    11007.47    327.85 o 
   7   3   5      700.03     1331.74    117.74 o 
   9   3   5      125.38     -147.84    147.84 o 
  11   3   5      201.78      418.44    117.45 o 
  13   3   5      202.25      346.14     85.28 o 
  15   3   5        0.72      196.24    103.28 o 
  17   3   5      581.48      593.43    146.96 o 
  19   3   5        0.67      222.50    109.18 o 
  21   3   5     1344.26     1183.02    178.23 o 
  23   3   5      792.12      674.28    166.43 o 
  25   3   5      398.63      110.07    229.88 o 
  27   3   5      947.69      857.83    166.43 o 
  29   3   5        5.68       79.67    177.94 o 
  31   3   5      623.42      546.21    164.66 o 
  33   3   5        2.88      156.40    165.55 o 
  35   3   5       10.81      -76.43    143.12 o 
  37   3   5       18.00      -61.38    142.23 o 
 -42   4   5       58.23       87.35     92.66 o 
 -40   4   5        4.71       33.05    136.92 o 
 -38   4   5       19.32      -20.07    128.95 o 
 -36   4   5       24.22      -23.02    136.92 o 
 -34   4   5     3388.08     3408.00    294.21 o 
 -32   4   5     1139.69     1008.62    213.35 o 
 -30   4   5     1523.62     1040.49    205.38 o 
 -28   4   5     1098.91      767.24    199.19 o 
 -26   4   5        1.27       69.35    135.15 o 
 -24   4   5     1645.93     1498.77    189.15 o 
 -22   4   5      927.46     1118.39    154.33 o 
 -20   4   5      311.60      472.74    137.51 o 
 -18   4   5       83.85       59.31    103.87 o 
 -16   4   5     6018.61     4807.03    260.86 o 
 -14   4   5     1862.38     1463.35    158.17 o 
 -12   4   5        5.07     -156.99    156.99 o 
 -10   4   5      505.62      594.90    108.89 o 
  -8   4   5       14.54       38.36    108.89 o 
  -6   4   5     1481.27     1391.94    152.86 o 
  -4   4   5     1375.55     1003.60    135.15 o 
  -2   4   5      144.36      259.68    115.09 o 
   0   4   5     1394.79     1356.24    147.55 o 
   2   4   5     2149.45     2248.59    173.51 o 
   4   4   5     2054.53     1997.76    169.09 o 
   6   4   5     2372.92     2201.67    184.14 o 
   8   4   5      567.09      623.82    100.04 o 
  10   4   5       63.84      -66.40    158.17 o 
  12   4   5        3.67     -167.61    167.61 o 
  14   4   5        8.67        0.00    157.87 o 
  16   4   5        1.59      127.48    115.38 o 
  18   4   5        0.02     -177.64    177.64 o 
  20   4   5     2631.22     2944.41    242.56 o 
  22   4   5      906.73      848.98    190.33 o 
  24   4   5       85.10     -110.36    217.48 o 
  26   4   5      330.97      179.42    162.30 o 
  28   4   5        9.78     -127.48    208.92 o 
  30   4   5      154.69       46.92    155.22 o 
  32   4   5       12.55     -169.97    169.97 o 
  34   4   5      188.16      114.79    104.17 o 
  36   4   5      107.99       13.28    123.05 o 
 -39   5   5       58.80      -53.12    127.48 o 
 -37   5   5       28.56     -102.10    150.50 o 
 -35   5   5      861.27      866.09    154.63 o 
 -33   5   5       97.54     -198.30    198.30 o 
 -31   5   5        2.56      176.46    187.09 o 
 -29   5   5      273.63      482.18    134.86 o 
 -27   5   5        1.53       83.22    159.64 o 
 -25   5   5      109.67     -164.66    164.66 o 
 -23   5   5     2307.58     3087.24    298.04 o 
 -21   5   5        3.12     -193.28    193.28 o 
 -19   5   5     1246.98     1299.87    186.50 o 
 -17   5   5     1064.29     1427.94    172.92 o 
 -15   5   5       36.52      -51.94    187.38 o 
 -13   5   5       10.41       25.38    153.74 o 
 -11   5   5      129.39     -123.05    161.41 o 
  -9   5   5     2947.40     3917.33    241.68 o 
  -7   5   5      699.05      794.38    136.92 o 
  -5   5   5     1046.04     1149.67    139.28 o 
  -3   5   5      351.64      303.94    108.30 o 
  -1   5   5      267.27      281.22    111.25 o 
   1   5   5      468.14      686.38    128.66 o 
   3   5   5      322.15      168.50    196.83 o 
   5   5   5     1384.31     1375.71    167.32 o 
   7   5   5       18.59      -25.08    172.63 o 
   9   5   5       55.01      129.54    121.58 o 
  11   5   5      848.65      573.07    163.78 o 
  13   5   5       77.21      314.86    124.82 o 
  15   5   5       48.42     2001.89    211.88 o 
  17   5   5     1132.96      833.63    214.53 o 
  19   5   5      440.44      532.34    165.84 o 
  21   5   5       12.58      244.63    131.61 o 
  23   5   5      771.49      748.64    183.55 o 
  25   5   5      478.73      242.27    176.46 o 
  27   5   5      134.14       47.80    214.24 o 
  29   5   5      508.23       21.25    210.10 o 
  31   5   5      214.12      229.88    126.30 o 
  33   5   5       16.32       87.05     87.05 o 
 -34   6   5        4.96       32.46    114.79 o 
 -32   6   5       42.05      335.22    101.51 o 
 -30   6   5      497.15      763.40    167.61 o 
 -28   6   5      807.65      969.96    177.35 o 
 -26   6   5      414.02      415.78    158.76 o 
 -24   6   5        8.06       54.59    137.22 o 
 -22   6   5       72.51      149.91    124.23 o 
 -20   6   5      115.04      143.12    169.09 o 
 -18   6   5      976.94      671.63    224.86 o 
 -16   6   5      108.28     -197.12    197.12 o 
 -14   6   5      477.35      214.53    133.38 o 
 -12   6   5        6.11      212.76    117.74 o 
 -10   6   5      538.27      435.55    133.97 o 
  -8   6   5       88.31       83.51    174.10 o 
  -6   6   5      102.28      110.66    129.84 o 
  -4   6   5     2001.19     1613.85    207.45 o 
  -2   6   5     2387.58     2150.33    214.53 o 
   0   6   5     5120.78     3648.21    264.70 o 
   2   6   5      707.64      180.60    160.23 o 
   4   6   5       20.93       56.07    172.63 o 
   6   6   5     5596.23     3105.83    233.12 o 
   8   6   5     1263.86      839.83    166.73 o 
  10   6   5     2732.43     1355.94    203.32 o 
  12   6   5       58.61       86.17    149.02 o 
  14   6   5     1839.24      685.50    237.84 o 
  16   6   5      213.90      487.78    140.46 o 
  18   6   5      757.08      511.39    165.55 o 
  20   6   5        9.08      -78.79    163.78 o 
  22   6   5       22.90       24.49    161.12 o 
  24   6   5      421.31      374.77    152.27 o 
  26   6   5        9.11       66.40    111.84 o 
  28   6   5       22.75      -84.69    138.40 o 
  30   6   5        2.51       44.85     92.95 o 
 -31   7   5       33.20       26.56    109.18 o 
 -29   7   5      106.11      151.68    119.51 o 
 -27   7   5        0.55     -113.31    153.45 o 
 -25   7   5      310.91      437.03    147.25 o 
 -23   7   5      248.08      -92.36    198.30 o 
 -21   7   5        3.79      344.67    110.07 o 
 -19   7   5     1243.88     1586.41    204.79 o 
 -17   7   5      341.26     1626.54    232.83 o 
 -15   7   5       86.49      -27.44    188.56 o 
 -13   7   5      463.28      205.09    150.50 o 
 -11   7   5     1299.82     1471.91    202.14 o 
  -9   7   5      623.90      532.34    201.25 o 
  -7   7   5      176.42      343.49    104.46 o 
  -5   7   5      660.64      899.14    186.79 o 
  -3   7   5        2.42     -114.79    203.02 o 
  -1   7   5       97.76      114.79    167.32 o 
   1   7   5      597.56      248.47    210.10 o 
   3   7   5        1.51     -213.65    213.65 o 
   5   7   5      114.23      113.61    216.01 o 
   7   7   5       61.88       56.07    125.71 o 
   9   7   5      177.00      138.10    201.25 o 
  11   7   5     1104.58      936.62    190.92 o 
  13   7   5      737.40      784.06    193.28 o 
  15   7   5       12.88      -74.95    178.23 o 
  17   7   5       60.13       70.53    167.61 o 
  19   7   5      220.29       86.76    173.22 o 
  21   7   5      325.35      207.74    154.63 o 
  23   7   5       83.87      -33.94    128.36 o 
  25   7   5        5.66       98.27    114.79 o 
 -24   8   5      310.63      673.69    120.99 o 
 -22   8   5       23.08      222.50     98.86 o 
 -20   8   5        1.29      106.82    115.38 o 
 -18   8   5      107.73      272.37    107.71 o 
 -16   8   5        7.35       41.61    128.36 o 
 -14   8   5       73.73       65.81    147.55 o 
 -12   8   5       49.15      137.22    158.76 o 
 -10   8   5        2.12       47.21    118.63 o 
  -8   8   5      103.71     -120.40    205.97 o 
  -6   8   5       38.05       73.18    152.56 o 
  -4   8   5      122.01       49.28    163.19 o 
  -2   8   5      148.54     -123.35    172.63 o 
   0   8   5        0.32       73.48    174.99 o 
   2   8   5       12.49      -72.59    151.38 o 
   4   8   5      379.35      348.50    176.46 o 
   6   8   5       73.66      200.37    120.40 o 
   8   8   5        4.48       66.69    127.77 o 
  10   8   5        9.99       63.44    175.87 o 
  12   8   5      145.52      211.88    124.23 o 
  14   8   5      540.37      609.36    134.86 o 
  16   8   5      422.95      525.56    144.59 o 
  18   8   5      356.49      266.47    110.95 o 
 -13   9   5      248.41      299.81    104.46 o 
 -11   9   5       58.84       64.92     96.79 o 
  -9   9   5       35.36      225.15     75.25 o 
  -7   9   5      172.14      335.81    118.33 o 
  -5   9   5        0.14        0.00    101.22 o 
  -3   9   5       13.46     -126.00    142.53 o 
  -1   9   5      402.92      719.73    143.71 o 
   1   9   5      665.03      828.61    129.25 o 
   3   9   5        0.78        0.00    114.79 o 
   5   9   5      240.44      384.50    107.41 o 
   7   9   5      148.57      122.17     96.20 o 
 -46   0   6       26.15      -22.72    102.69 o 
 -44   0   6      183.64       46.33    116.56 o 
 -42   0   6        1.22        0.00    139.58 o 
 -40   0   6     1305.16     1386.34    198.89 o 
 -38   0   6      280.39      288.30    146.96 o 
 -36   0   6       25.29     -187.97    187.97 o 
 -34   0   6        4.01       51.64    159.05 o 
 -32   0   6      731.32      880.55    148.43 o 
 -30   0   6       40.19      123.35     88.82 o 
 -28   0   6       33.52       93.54    136.33 o 
 -26   0   6       83.17      -21.84    150.20 o 
 -24   0   6     6306.92     6834.89    285.35 o 
 -22   0   6      743.53      886.75    123.05 o 
 -20   0   6     1484.97     1421.16    158.46 o 
 -18   0   6      194.88       94.13     87.94 o 
 -16   0   6    21006.19    24284.78    651.56 o 
 -14   0   6      106.20      231.65     94.43 o 
 -12   0   6      738.10      717.96    109.18 o 
 -10   0   6     3205.23     3491.22    166.73 o 
  -8   0   6      383.42      440.87     87.94 o 
  -6   0   6     2338.33     2135.28    133.97 o 
  -4   0   6    34043.54    33246.38    681.36 o 
  -2   0   6     6589.97     8520.15    270.30 o 
   0   0   6    15432.58    18312.14    489.26 o 
   2   0   6     3178.36     3742.34    167.61 o 
   4   0   6     2763.63     2496.47    150.20 o 
   6   0   6     3318.39     3303.83    167.02 o 
   8   0   6      162.98      183.25    101.81 o 
  10   0   6     1140.73     1475.75    150.20 o 
  12   0   6        8.74       32.16    149.32 o 
  14   0   6      361.39      246.11    117.45 o 
  16   0   6     3027.03     2682.67    183.25 o 
  18   0   6      487.86      582.21    123.05 o 
  20   0   6     2005.04     3090.78    207.45 o 
  22   0   6     5420.39     5786.73    301.88 o 
  24   0   6     5410.46     6462.48    318.11 o 
  26   0   6       97.70     -192.99    192.99 o 
  28   0   6      639.37      983.54    213.65 o 
  30   0   6     3478.31     3696.31    298.04 o 
  32   0   6     2717.30     2982.78    270.89 o 
  34   0   6     1782.96     2002.49    222.20 o 
  36   0   6       85.03      -72.89    150.20 o 
  38   0   6      143.27      367.09    114.50 o 
 -45   1   6       87.64      -12.98    108.89 o 
 -43   1   6       33.48       50.46     96.49 o 
 -41   1   6       72.17      -20.07    137.81 o 
 -39   1   6      232.60     -159.05    174.40 o 
 -37   1   6       85.12       65.51    110.95 o 
 -35   1   6      631.58      306.60    167.02 o 
 -33   1   6        7.24      102.99    136.33 o 
 -31   1   6      299.99      126.30    183.84 o 
 -29   1   6      127.29      -48.69    164.66 o 
 -27   1   6      738.88      562.44    146.66 o 
 -25   1   6       66.52       42.79    151.68 o 
 -23   1   6     3291.89     3168.09    210.40 o 
 -21   1   6     2006.82     1949.66    166.73 o 
 -19   1   6        3.56      -50.46    120.10 o 
 -17   1   6      506.91      495.46    106.82 o 
 -15   1   6     3572.04     3162.49    177.64 o 
 -13   1   6     6316.64     6398.75    234.89 o 
 -11   1   6     4191.44     4581.58    192.10 o 
  -9   1   6     5366.56     5823.91    210.99 o 
  -7   1   6    27170.48    30562.54    674.58 o 
  -5   1   6     3354.55     4533.18    177.35 o 
  -3   1   6     1881.93     2578.21    141.05 o 
  -1   1   6     8418.21    11265.97    318.11 o 
   1   1   6      795.97     1113.67    106.82 o 
   3   1   6      183.27      325.78     77.02 o 
   5   1   6     6701.75     8685.99    260.86 o 
   7   1   6        5.65      -40.43    121.58 o 
   9   1   6     3812.30     4607.55    207.45 o 
  11   1   6     7360.58     9004.40    295.98 o 
  13   1   6        4.96     -168.50    168.50 o 
  15   1   6      157.95      149.61    154.33 o 
  17   1   6      514.31      709.40    123.35 o 
  19   1   6     1377.35     1713.59    180.60 o 
  21   1   6       14.63      139.87    106.82 o 
  23   1   6        2.36        0.00    180.30 o 
  25   1   6      552.27      876.12    154.33 o 
  27   1   6      535.62      788.19    195.65 o 
  29   1   6       25.28       75.84    169.68 o 
  31   1   6      131.86     -183.25    183.25 o 
  33   1   6       70.27      110.07    160.23 o 
  35   1   6       59.50      -57.54    136.92 o 
  37   1   6       82.14      -62.85    140.76 o 
  39   1   6        0.00       46.92     97.97 o 
 -44   2   6      643.13      665.72    114.20 o 
 -42   2   6      581.51      795.27    138.40 o 
 -40   2   6      152.00      148.14    122.76 o 
 -38   2   6     1588.26     1440.04    185.61 o 
 -36   2   6       41.02      163.48    110.95 o 
 -34   2   6        2.55     -101.81    200.66 o 
 -32   2   6      168.93        0.00    178.23 o 
 -30   2   6      217.08      265.58    122.17 o 
 -28   2   6      196.79      280.63    122.76 o 
 -26   2   6      126.18      162.59    107.71 o 
 -24   2   6      434.66      381.85    127.77 o 
 -22   2   6       68.34      -81.45    125.71 o 
 -20   2   6      731.87      578.08    116.56 o 
 -18   2   6        8.91     -133.97    133.97 o 
 -16   2   6      797.88      868.16    113.31 o 
 -14   2   6     1936.21     2332.40    158.17 o 
 -12   2   6     6406.48     7209.06    251.42 o 
 -10   2   6      302.66      204.50    101.51 o 
  -8   2   6      556.42      679.59    108.00 o 
  -6   2   6     1110.52     1435.03    118.92 o 
  -4   2   6    10498.08    12578.24    366.50 o 
  -2   2   6      245.25      238.43     94.13 o 
   0   2   6     1768.85     2492.63    148.14 o 
   2   2   6      221.66      349.98     95.61 o 
   4   2   6      565.55      828.91    110.07 o 
   6   2   6      427.57      540.61     98.56 o 
   8   2   6     1748.35     2157.41    154.33 o 
  10   2   6     6560.06     7581.47    275.32 o 
  12   2   6     3338.77     3915.56    217.48 o 
  14   2   6     1142.15     1430.60    147.84 o 
  16   2   6     3139.02     4226.29    239.32 o 
  18   2   6     1021.28     1032.52    162.30 o 
  20   2   6     2199.47     2778.57    233.12 o 
  22   2   6      576.43      851.34    164.37 o 
  24   2   6     2962.81     3244.23    240.50 o 
  26   2   6      671.71      702.02    182.07 o 
  28   2   6      285.37      572.48    152.56 o 
  30   2   6      579.49      465.06    179.42 o 
  32   2   6        7.97        0.00    162.30 o 
  34   2   6        1.25       38.66    152.56 o 
  36   2   6      219.79       80.26    151.09 o 
  38   2   6      234.63      316.04    100.33 o 
 -43   3   6      647.57      494.87    164.37 o 
 -41   3   6      139.47     -282.99    282.99 o 
 -39   3   6        8.48      181.78     86.17 o 
 -37   3   6        1.11       22.13    163.78 o 
 -35   3   6      688.72      496.05    171.74 o 
 -33   3   6      135.52      100.92    171.15 o 
 -31   3   6      335.14      394.54    162.00 o 
 -29   3   6     6821.10     5826.56    352.04 o 
 -27   3   6     4020.96     3782.47    252.60 o 
 -25   3   6       25.82       24.20    134.27 o 
 -23   3   6     5003.49     5026.87    270.30 o 
 -21   3   6      177.98      108.89    167.32 o 
 -19   3   6      828.14      781.40    141.94 o 
 -17   3   6       11.78       19.48     97.08 o 
 -15   3   6      773.91      999.18    129.84 o 
 -13   3   6     1297.84     1427.06    137.81 o 
 -11   3   6     7771.93     8153.06    289.78 o 
  -9   3   6     3745.32     4610.79    214.24 o 
  -7   3   6     1447.22     1619.75    143.12 o 
  -5   3   6     3123.22     3577.97    190.04 o 
  -3   3   6       29.71      106.82    119.22 o 
  -1   3   6     1395.50     1922.81    146.66 o 
   1   3   6     2241.71     2463.71    166.43 o 
   3   3   6        2.08       80.85    117.74 o 
   5   3   6      620.10      598.44    109.18 o 
   7   3   6     2672.75     3572.96    190.04 o 
   9   3   6     1924.95     2137.64    175.58 o 
  11   3   6      161.53      257.02    100.92 o 
  13   3   6      381.46      335.52    115.97 o 
  15   3   6      139.07       66.69    176.46 o 
  17   3   6     1774.04     1921.63    185.61 o 
  19   3   6       96.50      208.33    111.84 o 
  21   3   6     1059.00     1306.96    182.07 o 
  23   3   6       91.07       51.64    203.61 o 
  25   3   6      138.29       51.64    146.07 o 
  27   3   6      318.82      334.63    165.55 o 
  29   3   6       41.65      -23.61    162.30 o 
  31   3   6      165.33       64.62    162.59 o 
  33   3   6      255.70      312.80    134.27 o 
  35   3   6       26.86      133.38     87.64 o 
  37   3   6      294.32      330.21    100.04 o 
 -40   4   6       62.37       44.26    122.76 o 
 -38   4   6       25.29       90.59    115.97 o 
 -36   4   6        9.25       62.85    131.02 o 
 -34   4   6     1819.48     1935.20    231.06 o 
 -32   4   6      365.21      397.78    140.76 o 
 -30   4   6      715.58      655.10    165.55 o 
 -28   4   6       70.45      131.32    180.01 o 
 -26   4   6      681.40     1011.87    169.38 o 
 -24   4   6      530.29      424.05    149.32 o 
 -22   4   6     4202.72     4505.74    270.60 o 
 -20   4   6       20.14       72.30    172.04 o 
 -18   4   6     3308.08     4163.73    252.01 o 
 -16   4   6      270.93      277.39    118.92 o 
 -14   4   6       51.80     -128.07    147.84 o 
 -12   4   6     1660.18     1676.11    173.81 o 
 -10   4   6       40.97      -59.90    133.68 o 
  -8   4   6     1272.25     1419.68    142.23 o 
  -6   4   6      987.12     1137.87    146.36 o 
  -4   4   6      874.68     1081.21    137.81 o 
  -2   4   6      259.77      151.97    176.17 o 
   0   4   6      355.54      584.87    110.66 o 
   2   4   6      836.04      995.93    117.45 o 
   4   4   6       91.94       50.17    106.53 o 
   6   4   6      180.17      103.58    141.94 o 
   8   4   6      486.76      515.23    117.74 o 
  10   4   6     1782.08     1764.94    190.92 o 
  12   4   6      395.78      593.13    129.25 o 
  14   4   6       21.71     -144.89    144.89 o 
  16   4   6       11.03      -74.95    178.53 o 
  18   4   6     1902.43     2204.92    191.51 o 
  20   4   6      551.12      623.82    194.46 o 
  22   4   6     3333.41     3301.77    285.35 o 
  24   4   6       13.54      185.91    108.30 o 
  26   4   6       62.25     -120.69    169.09 o 
  28   4   6      498.80      595.79    162.00 o 
  30   4   6        0.42      106.23    104.46 o 
  32   4   6       73.98        0.00    124.53 o 
  34   4   6       32.48       26.85    106.23 o 
 -37   5   6      231.96      100.63    109.48 o 
 -35   5   6       10.38       90.89    124.53 o 
 -33   5   6       62.25      138.69    115.97 o 
 -31   5   6        6.64      198.89    136.04 o 
 -29   5   6       16.47     -162.89    162.89 o 
 -27   5   6      440.18      393.06    150.20 o 
 -25   5   6      485.86      297.75    153.74 o 
 -23   5   6      831.76      388.34    186.79 o 
 -21   5   6      242.00      492.51    126.89 o 
 -19   5   6        4.43       78.20    174.69 o 
 -17   5   6     1842.45     1625.36    194.46 o 
 -15   5   6        1.80       87.64    131.02 o 
 -13   5   6       38.65       24.49    149.32 o 
 -11   5   6       90.86       24.20    178.53 o 
  -9   5   6       13.04     -174.10    174.10 o 
  -7   5   6       87.92     -149.91    149.91 o 
  -5   5   6       32.46      -69.64    155.81 o 
  -3   5   6      286.92      289.78    124.53 o 
  -1   5   6      601.74      -46.62    186.50 o 
   1   5   6      386.10      376.54    123.35 o 
   3   5   6       49.17       95.61    151.09 o 
   5   5   6     3183.17     2104.29    179.71 o 
   7   5   6      100.26       24.79    184.43 o 
   9   5   6     1329.15      952.85    157.58 o 
  11   5   6      136.18       64.92    122.46 o 
  13   5   6        0.02      105.64    201.25 o 
  15   5   6      226.83     -236.07    236.07 o 
  17   5   6      848.00      357.06    187.09 o 
  19   5   6        1.47       79.38    165.25 o 
  21   5   6      514.36      429.06    174.10 o 
  23   5   6      420.39      277.68    143.41 o 
  25   5   6      612.66      712.35    165.55 o 
  27   5   6        0.02     -250.53    250.53 o 
  29   5   6      135.30      152.86    138.69 o 
  31   5   6       31.01      -28.92    109.77 o 
 -34   6   6       36.43       67.87    106.53 o 
 -32   6   6      278.99      478.64    113.90 o 
 -30   6   6       66.31       80.26    117.15 o 
 -28   6   6       19.00       89.12    160.53 o 
 -26   6   6       90.20      112.13    131.02 o 
 -24   6   6      116.57      203.02    137.51 o 
 -22   6   6        2.44     -196.83    196.83 o 
 -20   6   6       40.20       71.71    129.54 o 
 -18   6   6     1156.83     1253.84    211.58 o 
 -16   6   6      114.17      310.14    147.25 o 
 -14   6   6      210.59     -109.48    181.48 o 
 -12   6   6      383.39      417.85    165.55 o 
 -10   6   6       94.54     -162.59    187.68 o 
  -8   6   6        4.46       54.00    137.51 o 
  -6   6   6      407.06      389.22    142.82 o 
  -4   6   6      341.82      388.34    146.07 o 
  -2   6   6     2099.23     2194.59    226.63 o 
   0   6   6     2969.28     3458.17    254.66 o 
   2   6   6      174.39      107.71    141.05 o 
   4   6   6     2184.41     1658.70    210.99 o 
   6   6   6      733.64      721.79    174.99 o 
   8   6   6       62.26       81.45    215.12 o 
  10   6   6     1337.14      685.50    178.82 o 
  12   6   6     2161.92     1414.07    216.01 o 
  14   6   6      320.17      510.51    128.36 o 
  16   6   6       46.37       85.58    124.53 o 
  18   6   6      780.51      295.09    155.51 o 
  20   6   6       82.98     -138.69    169.97 o 
  22   6   6       43.74      269.12    105.05 o 
  24   6   6       55.30      -94.72    155.22 o 
  26   6   6      159.86       48.99    146.66 o 
  28   6   6       91.54       13.28    126.30 o 
 -29   7   6        1.83        0.00    122.46 o 
 -27   7   6       24.16      203.61     99.74 o 
 -25   7   6      454.01      434.37    119.81 o 
 -23   7   6      761.53      561.26    148.73 o 
 -21   7   6      157.60      -22.72    173.81 o 
 -19   7   6        1.00     -119.51    177.35 o 
 -17   7   6       18.42      332.27    117.45 o 
 -15   7   6      697.09      890.88    161.12 o 
 -13   7   6        9.08      -52.53    178.23 o 
 -11   7   6      276.18     -106.82    188.86 o 
  -9   7   6       25.01       80.85    192.69 o 
  -7   7   6      264.02      144.89    149.32 o 
  -5   7   6      568.77      136.33    229.88 o 
  -3   7   6      292.20      218.37    118.04 o 
  -1   7   6       99.66      136.33    174.69 o 
   1   7   6      103.15      -54.30    184.43 o 
   3   7   6      187.02     -162.00    162.00 o 
   5   7   6      938.32      552.70    139.28 o 
   7   7   6       85.43       79.08    164.37 o 
   9   7   6      270.23      128.66    164.66 o 
  11   7   6       48.25      215.71     92.36 o 
  13   7   6        5.69       95.31    150.79 o 
  15   7   6      271.33      479.52    134.27 o 
  17   7   6      187.11      263.81    108.30 o 
  19   7   6       82.13      -18.89    151.97 o 
  21   7   6        3.32      -33.05    125.71 o 
  23   7   6       23.66      175.28     96.49 o 
 -22   8   6      416.58      410.47    126.30 o 
 -20   8   6      133.22      205.38     99.74 o 
 -18   8   6        8.34      -53.41    134.56 o 
 -16   8   6      607.98      830.68    149.91 o 
 -14   8   6      194.11      189.45    106.53 o 
 -12   8   6      879.44      578.67    150.20 o 
 -10   8   6      256.41      152.86    170.56 o 
  -8   8   6       16.51     -188.27    188.27 o 
  -6   8   6      113.63       22.72    158.46 o 
  -4   8   6      305.51      485.72    140.76 o 
  -2   8   6        0.05      -45.44    173.22 o 
   0   8   6      114.82      135.15    174.40 o 
   2   8   6       68.12     -159.64    159.64 o 
   4   8   6       45.22      -43.08    146.36 o 
   6   8   6      140.72      104.17    189.74 o 
   8   8   6       52.30      -39.84    143.12 o 
  10   8   6      966.16      907.70    149.91 o 
  12   8   6       72.22       23.02    102.69 o 
  14   8   6       11.41     -124.23    135.15 o 
  16   8   6       48.74       13.57    110.95 o 
  -9   9   6      193.38      279.75     79.08 o 
  -7   9   6      103.09      123.64     97.68 o 
  -5   9   6      391.32      524.08    124.53 o 
  -3   9   6       29.67       81.74     84.69 o 
  -1   9   6        0.23      108.00    115.97 o 
   1   9   6       84.99       12.98    125.12 o 
   3   9   6      190.41      233.71    101.51 o 
 -45   1   7        8.39      -47.21    101.81 o 
 -43   1   7       49.07      -62.85    129.54 o 
 -41   1   7      927.96     1230.53    162.30 o 
 -39   1   7      373.46      406.34    110.66 o 
 -37   1   7      734.13      634.44    163.48 o 
 -35   1   7      625.41      868.16    162.00 o 
 -33   1   7      475.82      459.75    193.28 o 
 -31   1   7      503.71      545.33    132.50 o 
 -29   1   7      250.99      148.14    181.19 o 
 -27   1   7     2277.84     1935.50    197.71 o 
 -25   1   7     1573.96     1662.54    181.78 o 
 -23   1   7        0.68       20.95    178.82 o 
 -21   1   7      189.57      488.38     96.79 o 
 -19   1   7      308.07      327.55     97.08 o 
 -17   1   7     1244.19     1348.86    142.23 o 
 -15   1   7     1389.50     1499.65    142.82 o 
 -13   1   7      156.22        0.00    141.64 o 
 -11   1   7     2940.20     3425.12    190.33 o 
  -9   1   7    10952.10    13054.22    388.93 o 
  -7   1   7    12473.88    14786.11    402.80 o 
  -5   1   7    33006.93    39305.19    827.14 o 
  -3   1   7      235.41      361.78     95.61 o 
  -1   1   7    14222.04    18582.45    539.72 o 
   1   1   7     6374.06     7635.17    249.94 o 
   3   1   7      108.37      203.61     87.35 o 
   5   1   7     2941.68     3673.58    188.86 o 
   7   1   7      131.37      219.84     87.35 o 
   9   1   7      935.28     1350.04    128.66 o 
  11   1   7      109.08       72.00    121.87 o 
  13   1   7      720.91      753.07    133.97 o 
  15   1   7       13.17     -103.58    161.71 o 
  17   1   7       90.53       88.53    149.91 o 
  19   1   7      548.12      608.77    145.48 o 
  21   1   7       31.43     -196.24    222.20 o 
  23   1   7      432.97      417.85    153.45 o 
  25   1   7      106.04      -25.67    241.38 o 
  27   1   7       43.88     -100.92    198.60 o 
  29   1   7      685.22      868.16    167.32 o 
  31   1   7      110.75       88.82    169.38 o 
  33   1   7       54.02     -156.99    156.99 o 
  35   1   7       53.98      229.29     94.43 o 
  37   1   7        8.06       75.54    102.40 o 
 -44   2   7      202.20      247.29     92.66 o 
 -42   2   7     1649.84     1841.37    186.50 o 
 -40   2   7      265.66      427.00    128.66 o 
 -38   2   7        0.21     -110.36    163.78 o 
 -36   2   7      530.16      753.37    170.56 o 
 -34   2   7      109.45      118.04    131.61 o 
 -32   2   7       11.99      103.28    150.50 o 
 -30   2   7      238.70      513.46    132.79 o 
 -28   2   7      173.90       75.25    156.40 o 
 -26   2   7       26.54     -168.50    175.28 o 
 -24   2   7      236.43      263.52    136.92 o 
 -22   2   7      778.02      573.36    132.20 o 
 -20   2   7        1.87      -40.72    154.92 o 
 -18   2   7     5928.84     5544.75    252.60 o 
 -16   2   7       41.18      -44.85     85.87 o 
 -14   2   7     1339.93     1522.08    133.97 o 
 -12   2   7      235.32      347.62     93.25 o 
 -10   2   7       39.60      139.58     91.18 o 
  -8   2   7     9242.61    10858.75    361.49 o 
  -6   2   7      716.47      595.79    111.84 o 
  -4   2   7        6.13       29.21     88.82 o 
  -2   2   7     3264.75     3703.39    186.20 o 
   0   2   7     3888.36     4665.97    213.94 o 
   2   2   7     4264.92     5444.72    223.97 o 
   4   2   7       11.72      -48.10    114.20 o 
   6   2   7       43.94      185.02     76.13 o 
   8   2   7      139.37      168.79     87.35 o 
  10   2   7      390.30      518.47    103.87 o 
  12   2   7       71.59      180.30    120.40 o 
  14   2   7      700.39      831.27    133.38 o 
  16   2   7     1402.61     1795.04    170.27 o 
  18   2   7      209.39      297.16    140.17 o 
  20   2   7     1221.47     1250.59    174.10 o 
  22   2   7       82.16        0.00    224.56 o 
  24   2   7      523.91      495.75    171.74 o 
  26   2   7      172.06      336.40    156.10 o 
  28   2   7        0.27       96.49    163.48 o 
  30   2   7       47.34       89.12    120.69 o 
  32   2   7       55.36      -59.31    141.05 o 
  34   2   7      153.18      309.85    113.90 o 
  36   2   7      793.59     1121.64    128.36 o 
 -43   3   7        0.07     -170.56    170.56 o 
 -41   3   7      539.38      757.50    147.25 o 
 -39   3   7      101.36       37.18    146.66 o 
 -37   3   7      124.14        0.00    173.51 o 
 -35   3   7        9.20     -159.35    159.35 o 
 -33   3   7      946.35      931.60    188.56 o 
 -31   3   7      218.68      463.59    136.33 o 
 -29   3   7      178.87      190.33    132.79 o 
 -27   3   7      235.59      154.04    177.64 o 
 -25   3   7     2978.69     3524.27    239.61 o 
 -23   3   7     1459.42     1519.13    177.94 o 
 -21   3   7      237.08      230.76    120.99 o 
 -19   3   7     1811.18     2180.72    182.37 o 
 -17   3   7     2727.93     3222.98    210.10 o 
 -15   3   7      402.08      180.30    187.09 o 
 -13   3   7     1582.33     1719.79    162.00 o 
 -11   3   7      161.66       37.18    138.69 o 
  -9   3   7     4263.31     4804.08    234.89 o 
  -7   3   7     2107.97     2935.27    179.71 o 
  -5   3   7     3169.90     4195.30    223.09 o 
  -3   3   7     5312.78     6940.24    272.07 o 
  -1   3   7     2009.61     3064.52    187.97 o 
   1   3   7     1915.33     2317.64    172.04 o 
   3   3   7     1026.16     1081.80    123.35 o 
   5   3   7       16.46      -19.18    147.25 o 
   7   3   7       35.14       20.07    148.43 o 
   9   3   7      102.72      104.76    152.86 o 
  11   3   7      543.69      726.81    137.81 o 
  13   3   7     1110.19     1526.21    160.82 o 
  15   3   7     7651.73     8867.47    367.98 o 
  17   3   7     6355.61     7535.14    342.90 o 
  19   3   7       16.04      103.58    163.78 o 
  21   3   7      146.81      -52.53    220.14 o 
  23   3   7      604.04      437.03    182.66 o 
  25   3   7        0.02      -85.28    151.38 o 
  27   3   7       35.02       24.20    169.38 o 
  29   3   7       17.13     -174.69    174.69 o 
  31   3   7        0.05     -154.92    154.92 o 
  33   3   7      163.65      423.46    101.22 o 
  35   3   7      182.27      309.25     92.07 o 
 -40   4   7      687.69      835.11    160.82 o 
 -38   4   7        0.03      -87.94    137.22 o 
 -36   4   7       19.88      -82.33    136.33 o 
 -34   4   7        1.71      -46.03    156.10 o 
 -32   4   7       73.94      149.32    125.41 o 
 -30   4   7       20.28      156.99    144.89 o 
 -28   4   7      264.95      268.53    135.15 o 
 -26   4   7      150.90     -108.00    259.38 o 
 -24   4   7     9486.84     8567.07    384.80 o 
 -22   4   7      552.25      670.74    152.86 o 
 -20   4   7        5.31     -128.07    167.91 o 
 -18   4   7      562.63      186.20    150.50 o 
 -16   4   7      142.15      144.00    176.46 o 
 -14   4   7      129.25      325.78    123.05 o 
 -12   4   7       60.00      101.51    105.35 o 
 -10   4   7        1.85      242.27     99.74 o 
  -8   4   7      249.79       86.46    180.89 o 
  -6   4   7       92.56       21.25    149.32 o 
  -4   4   7     3119.43     3578.27    226.92 o 
  -2   4   7     4134.59     4246.65    239.02 o 
   0   4   7     1186.38     1472.50    142.23 o 
   2   4   7     1281.70     1464.54    162.00 o 
   4   4   7     3154.57     3286.42    214.53 o 
   6   4   7      877.40     1091.25    156.69 o 
   8   4   7     3213.16     3741.75    239.61 o 
  10   4   7      631.21      757.50    150.79 o 
  12   4   7     2319.56     2933.79    234.30 o 
  14   4   7     4648.16     5985.03    308.07 o 
  16   4   7      554.80      500.77    171.74 o 
  18   4   7      111.78        0.00    216.01 o 
  20   4   7        5.40      132.20    181.19 o 
  22   4   7      175.83      103.28    163.19 o 
  24   4   7       23.80      -98.56    151.97 o 
  26   4   7      219.17      274.43    112.13 o 
  28   4   7       97.59      355.88    131.32 o 
  30   4   7      167.87      164.66    126.89 o 
  32   4   7      635.35     1029.87    134.56 o 
 -37   5   7     1266.10     1453.32    147.55 o 
 -35   5   7      273.53      398.08    117.15 o 
 -33   5   7        0.55       81.45    138.10 o 
 -31   5   7        8.20        0.00    136.04 o 
 -29   5   7      132.37      294.21    132.79 o 
 -27   5   7      285.13      362.08    166.43 o 
 -25   5   7      212.11      427.88    151.38 o 
 -23   5   7       38.07       90.89    159.35 o 
 -21   5   7        9.19      -54.89    173.22 o 
 -19   5   7       35.28      -81.74    194.76 o 
 -17   5   7     1860.84     1986.55    195.35 o 
 -15   5   7     1634.77     2068.00    212.47 o 
 -13   5   7     3937.41     4525.22    290.66 o 
 -11   5   7       52.03      207.74    117.45 o 
  -9   5   7      391.26      269.71    138.99 o 
  -7   5   7     1053.29      943.11    163.48 o 
  -5   5   7      305.35      215.71    119.81 o 
  -3   5   7      291.43      444.41    115.68 o 
  -1   5   7       28.66     -127.48    155.22 o 
   1   5   7      601.21      630.90    148.73 o 
   3   5   7      707.62      860.19    156.69 o 
   5   5   7     1843.22     1547.46    182.37 o 
   7   5   7       56.10      -26.85    159.05 o 
   9   5   7     1510.92     1145.25    186.20 o 
  11   5   7       60.30       27.44    180.89 o 
  13   5   7     1861.79     1313.74    212.17 o 
  15   5   7      315.64      424.64    168.20 o 
  17   5   7       82.17      -27.44    174.99 o 
  19   5   7       90.22      247.58    117.15 o 
  21   5   7       32.16     -197.42    197.42 o 
  23   5   7       13.66      156.69    125.41 o 
  25   5   7      136.64      297.16    122.46 o 
  27   5   7      519.06      332.57    133.38 o 
  29   5   7       20.03      254.66    103.28 o 
 -34   6   7      111.12      243.74     89.71 o 
 -32   6   7        2.25     -142.53    142.53 o 
 -30   6   7      302.99       58.13    161.12 o 
 -28   6   7      136.73      333.16    131.91 o 
 -26   6   7       28.15        0.00    173.81 o 
 -24   6   7       36.70      151.09    112.72 o 
 -22   6   7      340.85      369.16    164.07 o 
 -20   6   7     2552.35     2193.41    248.76 o 
 -18   6   7      892.88      813.56    214.24 o 
 -16   6   7       26.69        0.00    217.19 o 
 -14   6   7     1797.11     1185.08    203.91 o 
 -12   6   7     1520.91     1111.61    216.01 o 
 -10   6   7      475.94      357.65    146.96 o 
  -8   6   7      105.86      -28.33    180.60 o 
  -6   6   7     1062.41      581.92    190.63 o 
  -4   6   7      279.05       28.03    184.43 o 
  -2   6   7     1407.44      712.35    161.41 o 
   0   6   7       52.87      337.58    152.27 o 
   2   6   7      709.27      694.05    195.94 o 
   4   6   7     2603.42     1050.23    197.12 o 
   6   6   7      211.89      149.61    179.42 o 
   8   6   7      291.90      297.75    134.27 o 
  10   6   7     1658.50     1121.64    221.61 o 
  12   6   7      187.94      135.15    159.94 o 
  14   6   7        3.22     -157.58    203.32 o 
  16   6   7      212.81      267.94    151.68 o 
  18   6   7       10.47     -151.38    151.38 o 
  20   6   7        1.82      217.48    109.48 o 
  22   6   7        1.54      221.02    122.76 o 
  24   6   7      486.81      370.93    133.38 o 
  26   6   7       91.87      119.81    119.81 o 
 -29   7   7       28.74      -66.40    118.04 o 
 -27   7   7       46.06       31.87     97.97 o 
 -25   7   7      222.60      254.66    109.18 o 
 -23   7   7      283.31      268.83    137.22 o 
 -21   7   7      675.94      786.42    151.68 o 
 -19   7   7     1592.05     1223.74    218.96 o 
 -17   7   7        6.11       97.38    165.25 o 
 -15   7   7      518.64      824.48    155.22 o 
 -13   7   7        6.17        0.00    110.07 o 
 -11   7   7     1307.55     1091.54    208.63 o 
  -9   7   7       10.98       80.26    153.74 o 
  -7   7   7      257.00       54.00    212.47 o 
  -5   7   7       37.15      -54.30    195.35 o 
  -3   7   7       91.89      144.59    111.25 o 
  -1   7   7      988.50      720.32    180.30 o 
   1   7   7     1030.54      733.30    204.79 o 
   3   7   7       96.19       79.67    165.55 o 
   5   7   7      356.82       86.76    140.17 o 
   7   7   7      248.65      305.12    171.15 o 
   9   7   7       60.69      229.58    128.95 o 
  11   7   7       40.94      141.05    152.27 o 
  13   7   7        9.94       88.82    168.79 o 
  15   7   7       11.44      -82.04    161.71 o 
  17   7   7       21.27      -37.18    134.27 o 
  19   7   7      697.34      414.60    134.56 o 
  21   7   7        0.39      110.36    118.63 o 
 -22   8   7       44.47     -133.38    133.38 o 
 -20   8   7      237.86      318.11    101.51 o 
 -18   8   7       34.26        0.00    105.05 o 
 -16   8   7        0.23      104.76    108.59 o 
 -14   8   7      226.36       92.95    149.91 o 
 -12   8   7       51.47     -172.33    172.33 o 
 -10   8   7       59.06     -167.91    167.91 o 
  -8   8   7      283.59      124.23    202.73 o 
  -6   8   7      454.57      349.98    142.23 o 
  -4   8   7      807.72     1224.33    177.94 o 
  -2   8   7      454.07      476.57    152.27 o 
   0   8   7       73.50      103.87    151.09 o 
   2   8   7      448.47      487.49    136.92 o 
   4   8   7        3.96     -137.51    158.46 o 
   6   8   7        0.03       87.64    111.25 o 
   8   8   7        6.11     -123.64    142.53 o 
  10   8   7        0.69        0.00    132.79 o 
  12   8   7        8.02      -59.02    141.64 o 
  14   8   7      336.60      506.38    108.89 o 
 -44   0   8       80.51      192.40     87.35 o 
 -42   0   8       58.71      167.61    100.63 o 
 -40   0   8      387.51      569.23    138.40 o 
 -38   0   8       42.18        0.00    144.89 o 
 -36   0   8     3696.91     3853.59    289.78 o 
 -34   0   8     1393.99      977.05    187.97 o 
 -32   0   8     3711.66     3728.77    305.42 o 
 -30   0   8        0.49     -101.81    144.00 o 
 -28   0   8     3486.82     3257.21    242.56 o 
 -26   0   8        6.98       23.90    185.61 o 
 -24   0   8        4.38       22.72    176.46 o 
 -22   0   8     4600.13     5335.83    275.91 o 
 -20   0   8     1727.95     1858.78    178.23 o 
 -18   0   8      186.83      283.58    108.59 o 
 -16   0   8     9787.67    10728.61    344.37 o 
 -14   0   8    25108.50    25432.68    716.48 o 
 -12   0   8    42655.06    48851.37   1025.14 o 
 -10   0   8    21134.06    24684.04    681.07 o 
  -8   0   8      697.75      655.69    107.12 o 
  -6   0   8    19053.79    21714.54    620.28 o 
  -4   0   8      239.54      147.55     96.20 o 
  -2   0   8     4009.76     4712.01    209.51 o 
   0   0   8    17631.21    22270.79    643.89 o 
   2   0   8     1031.34     1365.68    136.63 o 
   4   0   8     2696.17     3093.73    182.07 o 
   6   0   8     1980.95     2081.86    171.74 o 
   8   0   8    10580.23    11597.06    357.65 o 
  10   0   8      853.04     1139.05    133.68 o 
  12   0   8      184.68      143.71    101.51 o 
  14   0   8      665.08      511.39    135.45 o 
  16   0   8       42.00       92.07    165.84 o 
  18   0   8      614.63      494.28    147.25 o 
  20   0   8      417.29      650.08    152.27 o 
  22   0   8      162.45      102.10    231.06 o 
  24   0   8     6320.94     7147.69    395.42 o 
  26   0   8      768.22      647.13    184.14 o 
  28   0   8        5.77     -164.66    171.45 o 
  30   0   8      258.45      107.41    173.22 o 
  32   0   8      109.23      112.43    148.43 o 
  34   0   8       50.60       72.00     95.02 o 
  36   0   8       13.89       11.51     99.15 o 
 -43   1   8       91.89      173.81     88.53 o 
 -41   1   8       15.78       18.00     99.74 o 
 -39   1   8       74.33     -104.17    145.77 o 
 -37   1   8      595.00      430.83    154.04 o 
 -35   1   8      400.40      460.05    164.37 o 
 -33   1   8        9.69       51.05    144.30 o 
 -31   1   8       15.00     -128.36    156.40 o 
 -29   1   8       41.75      113.90     90.59 o 
 -27   1   8      393.81      307.48    128.36 o 
 -25   1   8      393.97      318.11    117.15 o 
 -23   1   8        0.63       22.43    166.14 o 
 -21   1   8     2238.32     2425.05    194.17 o 
 -19   1   8      111.85       10.03     85.28 o 
 -17   1   8      741.64      878.19    121.58 o 
 -15   1   8     2317.59     2782.70    183.84 o 
 -13   1   8     1398.02     1747.23    151.68 o 
 -11   1   8     4092.82     7509.17    277.68 o 
  -9   1   8       15.46     -152.86    152.86 o 
  -7   1   8     1448.63     1481.06    141.35 o 
  -5   1   8      299.14      245.81     98.27 o 
  -3   1   8     2933.08     3810.21    196.53 o 
  -1   1   8      247.04      484.24     79.67 o 
   1   1   8      484.36      536.77    108.00 o 
   3   1   8     4053.35     4575.68    218.96 o 
   5   1   8      119.01      286.53     96.20 o 
   7   1   8     1967.68     2438.92    174.40 o 
   9   1   8      958.85     1158.82    130.13 o 
  11   1   8      635.95      481.00    136.92 o 
  13   1   8        4.09      108.30    138.69 o 
  15   1   8      887.96      835.70    149.02 o 
  17   1   8      411.62      600.80    139.28 o 
  19   1   8     1268.51     1248.82    169.97 o 
  21   1   8     1255.39     1984.78    196.53 o 
  23   1   8      134.76      -25.67    226.33 o 
  25   1   8      136.13      185.91    164.66 o 
  27   1   8      422.33      193.87    224.86 o 
  29   1   8      721.80      732.41    201.25 o 
  31   1   8       56.36      -79.67    156.69 o 
  33   1   8       17.35      -84.10    143.41 o 
  35   1   8        7.12       39.54    113.90 o 
 -42   2   8        0.28      139.28     88.82 o 
 -40   2   8      706.46      743.33    140.76 o 
 -38   2   8      144.25       42.20    157.87 o 
 -36   2   8      956.80     1181.84    189.45 o 
 -34   2   8     1350.63     1226.99    192.40 o 
 -32   2   8      729.61      789.37    200.37 o 
 -30   2   8      402.43      519.65    140.76 o 
 -28   2   8      125.37      141.35    125.41 o 
 -26   2   8      462.41      300.70    133.68 o 
 -24   2   8      169.35      253.48    116.56 o 
 -22   2   8      741.11      669.56    169.09 o 
 -20   2   8     2835.74     3254.26    220.14 o 
 -18   2   8       14.10     -125.41    144.89 o 
 -16   2   8      506.09      587.53    126.59 o 
 -14   2   8     1136.00     1198.95    136.33 o 
 -12   2   8     3318.27     3895.79    213.65 o 
 -10   2   8    10224.59    11206.66    347.32 o 
  -8   2   8       48.18       69.05    109.48 o 
  -6   2   8     1153.37     1167.67    130.73 o 
  -4   2   8     2660.96     3074.55    185.61 o 
  -2   2   8      104.94      119.81    140.17 o 
   0   2   8      882.79     1105.41    125.12 o 
   2   2   8     1487.62     1028.10    168.79 o 
   4   2   8       89.42     -120.40    135.74 o 
   6   2   8      312.06      444.11     93.54 o 
   8   2   8     1291.95     1324.66    154.92 o 
  10   2   8        7.27      106.23     92.66 o 
  12   2   8      323.75      424.05    129.25 o 
  14   2   8      129.84      245.81    119.81 o 
  16   2   8       33.88       24.49    190.63 o 
  18   2   8        0.42     -216.89    216.89 o 
  20   2   8        0.23     -234.60    234.60 o 
  22   2   8     1003.36     1136.10    202.43 o 
  24   2   8      256.90      151.97    146.36 o 
  26   2   8      132.72      120.99    195.35 o 
  28   2   8      150.03      -22.43    180.89 o 
  30   2   8      372.28      426.41    143.41 o 
  32   2   8       80.81      101.81    137.81 o 
  34   2   8      181.60      107.41    136.92 o 
 -41   3   8       16.61       14.16     85.58 o 
 -39   3   8     1346.90     1648.67    184.43 o 
 -37   3   8       35.95      257.02     82.33 o 
 -35   3   8      341.31      482.77    134.86 o 
 -33   3   8      329.73      243.45    180.01 o 
 -31   3   8      435.06      390.70    180.60 o 
 -29   3   8      132.81      156.10    180.30 o 
 -27   3   8     3046.98     2883.33    262.63 o 
 -25   3   8     1852.16     2377.84    209.81 o 
 -23   3   8      688.52      853.11    151.68 o 
 -21   3   8      217.36      157.87    130.43 o 
 -19   3   8      282.16      445.29    123.05 o 
 -17   3   8      357.69      270.89    110.66 o 
 -15   3   8       71.24       21.84    142.82 o 
 -13   3   8      921.30      979.11    142.82 o 
 -11   3   8        7.79     -147.55    147.55 o 
  -9   3   8      482.29      580.44    103.28 o 
  -7   3   8      414.45      414.31    108.00 o 
  -5   3   8       57.09      -78.49    138.40 o 
  -3   3   8        0.52     -155.81    155.81 o 
  -1   3   8      267.82       89.12    122.76 o 
   1   3   8     1409.64     1383.68    164.37 o 
   3   3   8     7922.88    10420.83    355.58 o 
   5   3   8        1.91       42.79     85.58 o 
   7   3   8      750.50      852.52    140.76 o 
   9   3   8     4449.79     5311.34    275.32 o 
  11   3   8     3324.67     3892.54    255.25 o 
  13   3   8      346.43      470.08    136.63 o 
  15   3   8     1328.70     1975.93    198.01 o 
  17   3   8     3295.11     3685.68    264.11 o 
  19   3   8     4073.73     4923.00    343.78 o 
  21   3   8        4.73     -218.37    218.37 o 
  23   3   8        8.28      -76.13    180.89 o 
  25   3   8      281.10      399.85    147.55 o 
  27   3   8      182.68      396.60    127.18 o 
  29   3   8      432.17      545.03    142.23 o 
  31   3   8      140.43      371.52    102.69 o 
  33   3   8        0.21     -123.64    123.64 o 
 -40   4   8       46.96      -61.38    113.31 o 
 -38   4   8      563.80      967.60    142.23 o 
 -36   4   8      521.12      689.92    154.33 o 
 -34   4   8     1318.04     1268.89    184.73 o 
 -32   4   8     1388.59     1672.57    191.51 o 
 -30   4   8      675.64      748.94    175.58 o 
 -28   4   8      225.42      588.41    131.91 o 
 -26   4   8        0.48       52.82    140.17 o 
 -24   4   8      112.75      318.99    144.00 o 
 -22   4   8     1881.91     2230.00    216.01 o 
 -20   4   8      661.33      870.52    143.12 o 
 -18   4   8      633.47      751.01    155.51 o 
 -16   4   8      123.83       99.45    179.42 o 
 -14   4   8      764.84      887.04    152.56 o 
 -12   4   8     1333.36     1201.31    164.96 o 
 -10   4   8      617.92      876.12    155.81 o 
  -8   4   8      299.56      276.50    135.45 o 
  -6   4   8      303.92      342.90    134.27 o 
  -4   4   8      223.37      -45.74    198.89 o 
  -2   4   8       21.79      114.50    123.35 o 
   0   4   8      812.30     1098.33    147.25 o 
   2   4   8     2270.92     2569.35    195.65 o 
   4   4   8      576.32     1195.41    157.28 o 
   6   4   8     2457.83     3078.39    243.15 o 
   8   4   8      101.89      137.51    118.04 o 
  10   4   8      183.71      344.67    123.35 o 
  12   4   8       14.35     -234.01    250.83 o 
  14   4   8       80.96      544.15    143.71 o 
  16   4   8     3506.98     4365.28    326.67 o 
  18   4   8      776.10      784.06    162.59 o 
  20   4   8      535.63      440.87    157.28 o 
  22   4   8      388.96      581.92    181.48 o 
  24   4   8      642.80      990.62    176.76 o 
  26   4   8        0.67     -143.41    143.41 o 
  28   4   8       27.19       52.53    125.12 o 
  30   4   8      250.08      449.42    104.46 o 
 -37   5   8        4.29        0.00    110.07 o 
 -35   5   8      574.12      573.95    145.18 o 
 -33   5   8      233.19      307.48    124.82 o 
 -31   5   8      633.21      666.90    152.27 o 
 -29   5   8       16.32      113.90    146.07 o 
 -27   5   8      588.20      470.37    185.61 o 
 -25   5   8      838.91     1034.59    208.63 o 
 -23   5   8       32.32      -26.26    167.61 o 
 -21   5   8      395.80      336.70    157.58 o 
 -19   5   8     1718.56     2156.82    220.14 o 
 -17   5   8      375.95      463.00    153.15 o 
 -15   5   8     2712.18     3720.21    262.34 o 
 -13   5   8      587.02      910.06    150.20 o 
 -11   5   8     1570.86     1570.18    179.12 o 
  -9   5   8       85.44     -156.10    156.10 o 
  -7   5   8        1.65      -25.97    153.15 o 
  -5   5   8       30.68        0.00    189.74 o 
  -3   5   8      658.82      981.77    154.33 o 
  -1   5   8      149.63      155.51    110.07 o 
   1   5   8        2.50     -130.43    158.76 o 
   3   5   8     1961.12     2630.14    206.27 o 
   5   5   8     1143.48     1591.42    190.04 o 
   7   5   8     7369.74     8264.60    429.65 o 
   9   5   8     4680.45     6082.70    360.31 o 
  11   5   8      127.59      285.94    155.81 o 
  13   5   8      448.28      567.16    175.58 o 
  15   5   8       23.35      -78.20    162.89 o 
  17   5   8       56.46     -126.00    187.09 o 
  19   5   8      146.74      303.35    124.82 o 
  21   5   8       89.66      -44.56    160.53 o 
  23   5   8      240.44      509.92    132.79 o 
  25   5   8      426.57      445.00    152.86 o 
  27   5   8       18.66       87.64    118.63 o 
 -32   6   8       53.32       56.66    113.31 o 
 -30   6   8        5.49     -134.27    134.27 o 
 -28   6   8       89.40       95.61    146.66 o 
 -26   6   8      191.26      280.93    115.68 o 
 -24   6   8        5.11       90.59    143.41 o 
 -22   6   8       27.65       95.90    151.68 o 
 -20   6   8      128.31      124.82    181.78 o 
 -18   6   8       98.66     -179.71    216.30 o 
 -16   6   8     1424.67     1117.21    208.33 o 
 -14   6   8      529.85      653.92    194.46 o 
 -12   6   8      525.42      391.88    198.30 o 
 -10   6   8       44.33       53.71    165.55 o 
  -8   6   8       70.12      179.42    136.63 o 
  -6   6   8        0.25        0.00    186.50 o 
  -4   6   8      233.66     1059.08    200.96 o 
  -2   6   8       66.33     -253.78    253.78 o 
   0   6   8       43.30       53.71    200.96 o 
   2   6   8      303.01       80.26    179.71 o 
   4   6   8      562.39      550.34    169.38 o 
   6   6   8      197.29      131.91    141.94 o 
   8   6   8      550.84      813.56    163.48 o 
  10   6   8      315.08       76.13    219.84 o 
  12   6   8       10.65      180.01    112.13 o 
  14   6   8       75.19       46.92    175.58 o 
  16   6   8        0.50      234.89     85.58 o 
  18   6   8       39.95      121.58    131.32 o 
  20   6   8       97.33       97.08     95.61 o 
  22   6   8        8.36      -63.15    178.23 o 
  24   6   8      113.38       51.94    125.41 o 
 -27   7   8      145.59      255.84     96.20 o 
 -25   7   8      153.54     -138.99    144.00 o 
 -23   7   8      632.14      775.20    153.15 o 
 -21   7   8        0.01      151.97     97.97 o 
 -19   7   8       12.69      -20.36    130.43 o 
 -17   7   8      214.52      487.49    129.84 o 
 -15   7   8     2716.53     2092.19    244.63 o 
 -13   7   8     3119.10     2605.06    243.74 o 
 -11   7   8      557.91      394.24    164.66 o 
  -9   7   8     4680.31     4387.11    295.98 o 
  -7   7   8      773.48      808.25    164.96 o 
  -5   7   8        2.65      146.07    128.95 o 
  -3   7   8      413.37      170.27    207.74 o 
  -1   7   8        7.06      -48.39    152.86 o 
   1   7   8       55.75      127.48    105.64 o 
   3   7   8     2239.28     1203.97    191.22 o 
   5   7   8      156.42      228.70    126.59 o 
   7   7   8        1.66     -132.50    143.12 o 
   9   7   8     2640.88     2023.73    201.84 o 
  11   7   8       20.96       52.82    119.81 o 
  13   7   8        2.26      -36.89    124.53 o 
  15   7   8       22.28       83.22    106.53 o 
  17   7   8       28.61     -141.64    141.64 o 
  19   7   8      126.96      212.76     96.79 o 
 -18   8   8       62.37      139.28     75.84 o 
 -16   8   8       52.76      -14.46    115.68 o 
 -14   8   8       32.86       77.02    112.43 o 
 -12   8   8       30.50      130.13     95.90 o 
 -10   8   8      128.79       84.69    159.64 o 
  -8   8   8        0.22      -69.35    136.63 o 
  -6   8   8      486.92      634.15    144.00 o 
  -4   8   8       18.87       59.02    103.28 o 
  -2   8   8       11.69      -52.53    132.50 o 
   0   8   8       26.61       86.17    101.81 o 
   2   8   8       22.65      133.68     98.56 o 
   4   8   8       12.48      -15.93    128.95 o 
   6   8   8       11.94     -138.99    138.99 o 
   8   8   8       41.27        0.00    118.04 o 
  10   8   8      669.80      708.81    110.66 o 
 -43   1   9        0.36      -25.67     97.68 o 
 -41   1   9      441.24      708.51    133.38 o 
 -39   1   9        0.10      -38.66    122.76 o 
 -37   1   9        2.63        0.00    119.81 o 
 -35   1   9      416.53      443.82    143.71 o 
 -33   1   9     1546.36     1050.23    221.91 o 
 -31   1   9      949.88      785.53    170.86 o 
 -29   1   9      287.79      136.92    120.99 o 
 -27   1   9      339.82      493.39    129.84 o 
 -25   1   9      458.95      344.67    126.59 o 
 -23   1   9      276.60      462.70    110.66 o 
 -21   1   9      246.29       90.89    119.22 o 
 -19   1   9        4.83     -161.41    161.41 o 
 -17   1   9      191.49       41.61    138.10 o 
 -15   1   9     1011.51     2243.87    171.45 o 
 -13   1   9        9.67      -76.72    135.74 o 
 -11   1   9       21.20       37.18    114.79 o 
  -9   1   9     2571.54     2563.75    177.35 o 
  -7   1   9    10956.58    12765.03    379.78 o 
  -5   1   9     2436.99     2530.40    178.23 o 
  -3   1   9      437.37      286.24    110.36 o 
  -1   1   9      628.66      589.89    127.48 o 
   1   1   9     3392.74     4195.89    216.60 o 
   3   1   9     1464.54     1942.88    164.96 o 
   5   1   9     5552.02     6663.44    281.81 o 
   7   1   9       19.76      -20.66    159.05 o 
   9   1   9     1993.96     2164.19    181.78 o 
  11   1   9      294.17      509.33    122.46 o 
  13   1   9      457.67      483.95    149.91 o 
  15   1   9      306.60      441.16    144.00 o 
  17   1   9     1877.92     1966.48    210.40 o 
  19   1   9     2045.19     1895.66    228.11 o 
  21   1   9      199.32     -102.40    201.55 o 
  23   1   9      457.95      534.11    175.28 o 
  25   1   9      309.44      413.42    157.58 o 
  27   1   9       17.40      367.09    102.99 o 
  29   1   9      909.52      470.08    178.23 o 
  31   1   9        0.10       82.92    151.09 o 
  33   1   9      197.72      271.19     98.56 o 
 -42   2   9       52.99      138.69     78.49 o 
 -40   2   9        8.67       76.72     93.54 o 
 -38   2   9       10.20       19.48    151.09 o 
 -36   2   9       16.59      -87.05    134.27 o 
 -34   2   9      213.47      267.65    153.45 o 
 -32   2   9       25.52       74.66    129.25 o 
 -30   2   9       66.60      127.48    185.61 o 
 -28   2   9      275.43      393.06    149.91 o 
 -26   2   9      433.63      494.87    144.30 o 
 -24   2   9     2188.07     2443.65    216.01 o 
 -22   2   9     1657.42     1635.98    186.20 o 
 -20   2   9     5087.10     5328.45    285.65 o 
 -18   2   9       18.00      -22.43    153.15 o 
 -16   2   9     1182.66     1432.67    143.12 o 
 -14   2   9      161.14      124.82    169.09 o 
 -12   2   9        4.42     -157.87    157.87 o 
 -10   2   9       37.90        9.74     94.13 o 
  -8   2   9     1707.72     1812.74    160.53 o 
  -6   2   9      884.92     1316.40    143.41 o 
  -4   2   9     2425.69     3169.86    189.45 o 
  -2   2   9       30.08       38.66    128.36 o 
   0   2   9       37.78      -19.77     89.12 o 
   2   2   9        8.30     -120.99    148.14 o 
   4   2   9       11.01        0.00    143.71 o 
   6   2   9       49.12      257.61     95.02 o 
   8   2   9     1221.12     1393.12    152.27 o 
  10   2   9     1349.95     1678.18    178.23 o 
  12   2   9        0.10       95.90    111.25 o 
  14   2   9     3547.47     3972.81    259.38 o 
  16   2   9       58.27      291.25    119.51 o 
  18   2   9       53.82       51.35    153.74 o 
  20   2   9     1051.09      953.14    205.97 o 
  22   2   9     1959.86     2194.00    212.76 o 
  24   2   9      436.61      617.62    175.58 o 
  26   2   9      145.00      336.70    112.43 o 
  28   2   9       95.20     -184.73    184.73 o 
  30   2   9       32.87       22.13    113.61 o 
  32   2   9      141.41      221.91     95.31 o 
 -41   3   9     1036.45     1023.67    137.51 o 
 -39   3   9      154.68      443.82     88.23 o 
 -37   3   9     1100.17     1376.01    185.32 o 
 -35   3   9      305.03      488.08    122.46 o 
 -33   3   9     1808.36     1967.66    217.19 o 
 -31   3   9      255.29       24.20    189.74 o 
 -29   3   9     2428.67     2234.13    271.19 o 
 -27   3   9      308.63      187.97    131.32 o 
 -25   3   9      481.00      546.80    141.05 o 
 -23   3   9        4.67      -76.13    181.19 o 
 -21   3   9     1881.47     2139.11    202.43 o 
 -19   3   9     4463.13     5256.45    288.60 o 
 -17   3   9      151.17        0.00    153.15 o 
 -15   3   9     1080.57      817.40    154.33 o 
 -13   3   9     1913.13     2459.58    198.89 o 
 -11   3   9        9.45      -43.97    149.32 o 
  -9   3   9     1280.52     1255.91    151.38 o 
  -7   3   9     1142.32     1350.63    164.37 o 
  -5   3   9     5525.02     5383.04    263.22 o 
  -3   3   9      483.74      460.64    118.04 o 
  -1   3   9      109.96      238.14    111.54 o 
   1   3   9     6202.28     7088.67    306.30 o 
   3   3   9      137.03      112.13    180.89 o 
   5   3   9     3572.13     3863.62    246.99 o 
   7   3   9     1520.78     1806.84    182.66 o 
   9   3   9        1.69       24.20    135.15 o 
  11   3   9     1745.67     2437.15    216.01 o 
  13   3   9     1430.34     1598.21    176.46 o 
  15   3   9     1067.67     1198.07    208.63 o 
  17   3   9      663.14      976.16    199.19 o 
  19   3   9     1059.62      961.70    187.38 o 
  21   3   9        4.49     -176.46    176.46 o 
  23   3   9        0.48       23.02    161.41 o 
  25   3   9       81.56       42.20    149.61 o 
  27   3   9      449.71      523.79    133.38 o 
  29   3   9        5.60     -140.46    140.46 o 
  31   3   9        4.53     -126.59    126.59 o 
 -38   4   9     1591.64     1943.76    168.20 o 
 -36   4   9        9.48       66.40    105.05 o 
 -34   4   9      791.59      526.15    159.94 o 
 -32   4   9        8.07      -42.79    154.63 o 
 -30   4   9      358.75      479.23    161.41 o 
 -28   4   9      518.59      554.48    181.78 o 
 -26   4   9     4741.90     4975.23    331.98 o 
 -24   4   9       35.86     -180.30    187.38 o 
 -22   4   9     1657.41     1812.45    234.30 o 
 -20   4   9     4377.94     3577.68    295.98 o 
 -18   4   9        9.78      -25.67    122.46 o 
 -16   4   9      586.52      756.61    145.18 o 
 -14   4   9      410.91      435.26    135.74 o 
 -12   4   9       22.64      147.25    159.05 o 
 -10   4   9      758.98      812.09    157.87 o 
  -8   4   9      571.62      636.81    149.61 o 
  -6   4   9       65.78       83.81    110.36 o 
  -4   4   9        4.16        0.00    154.92 o 
  -2   4   9     6263.06     7705.70    336.40 o 
   0   4   9       45.98      -48.39    164.07 o 
   2   4   9       22.74       12.10    116.56 o 
   4   4   9     2889.30     3222.39    241.97 o 
   6   4   9     3912.54     4159.60    270.01 o 
   8   4   9      497.13      241.97    159.64 o 
  10   4   9     3939.98     4677.19    326.96 o 
  12   4   9      323.80      739.50    169.38 o 
  14   4   9      279.34       77.02    203.61 o 
  16   4   9     1020.39     1042.56    207.45 o 
  18   4   9      944.03     1025.44    180.89 o 
  20   4   9     1223.97     1343.84    167.61 o 
  22   4   9      190.63      157.28    134.86 o 
  24   4   9      545.45      501.95    131.91 o 
  26   4   9      471.54      467.72    131.02 o 
  28   4   9       57.53      -68.46    112.13 o 
 -35   5   9      276.12      231.35    100.63 o 
 -33   5   9        7.82       32.16     82.33 o 
 -31   5   9       57.32      -37.18    148.73 o 
 -29   5   9      436.95       41.31    177.64 o 
 -27   5   9      258.93      580.74    152.56 o 
 -25   5   9      179.21      118.33    162.30 o 
 -23   5   9      137.78        0.00    180.89 o 
 -21   5   9      599.10      421.68    166.14 o 
 -19   5   9      371.75      205.68    221.32 o 
 -17   5   9      756.49      536.18    199.48 o 
 -15   5   9       71.38      329.91    148.43 o 
 -13   5   9      731.73      468.60    187.97 o 
 -11   5   9     1478.11     1698.54    210.10 o 
  -9   5   9      261.27      432.31    141.64 o 
  -7   5   9       42.92      -77.61    185.02 o 
  -5   5   9       40.76      -51.94    175.58 o 
  -3   5   9       68.60       64.92    118.04 o 
  -1   5   9      902.89     1039.60    190.04 o 
   1   5   9      391.17      130.43    210.10 o 
   3   5   9      195.43      261.16    131.61 o 
   5   5   9      843.92      749.53    201.25 o 
   7   5   9     1378.44     1669.62    221.91 o 
   9   5   9       25.88     -177.64    177.64 o 
  11   5   9      447.13      578.08    159.64 o 
  13   5   9     1042.20     1110.72    215.71 o 
  15   5   9      679.21      542.38    168.79 o 
  17   5   9        3.97       45.15    169.38 o 
  19   5   9      286.93      405.45    131.91 o 
  21   5   9      244.08      100.92    136.04 o 
  23   5   9       92.08       99.15     99.15 o 
  25   5   9       18.00      -13.57    120.40 o 
 -32   6   9        0.04      -59.02     92.36 o 
 -30   6   9      119.17       14.46    138.40 o 
 -28   6   9      108.62       16.82    143.71 o 
 -26   6   9      874.94      929.24    155.22 o 
 -24   6   9      154.80      123.35    142.23 o 
 -22   6   9      114.12       43.97    121.58 o 
 -20   6   9     1009.73      784.65    166.73 o 
 -18   6   9       68.72     -187.09    187.09 o 
 -16   6   9      822.53      820.65    172.33 o 
 -14   6   9      159.38       50.17    126.30 o 
 -12   6   9      121.04       25.38    177.94 o 
 -10   6   9     5761.84     5163.20    334.63 o 
  -8   6   9     3166.96     3058.02    270.01 o 
  -6   6   9       39.36     -154.92    167.32 o 
  -4   6   9      872.92     1084.16    195.65 o 
  -2   6   9      263.01       68.76    137.22 o 
   0   6   9       84.35      136.63    146.96 o 
   2   6   9       23.34      126.89    162.59 o 
   4   6   9       12.78      -74.95    156.40 o 
   6   6   9      564.95      686.97    179.42 o 
   8   6   9     4363.76     4742.99    317.22 o 
  10   6   9      185.87      275.91    150.20 o 
  12   6   9      163.69      -43.67    182.96 o 
  14   6   9      268.15      177.35    125.71 o 
  16   6   9       88.58      150.20    114.79 o 
  18   6   9      161.62      190.33    112.43 o 
  20   6   9      228.99      241.68    118.92 o 
  22   6   9        1.41       95.02    110.07 o 
 -25   7   9       84.85      164.07     70.82 o 
 -23   7   9      592.24      585.75    118.92 o 
 -21   7   9       29.65      -33.05    149.91 o 
 -19   7   9      437.98      467.42    133.09 o 
 -17   7   9       22.86      255.25    122.46 o 
 -15   7   9        0.01       66.99    122.17 o 
 -13   7   9        0.75     -169.68    169.68 o 
 -11   7   9      287.03      107.12    156.10 o 
  -9   7   9       42.49     -109.18    170.56 o 
  -7   7   9       11.22      -66.40    157.87 o 
  -5   7   9     1857.59     1833.69    210.99 o 
  -3   7   9      193.66      280.04    126.00 o 
  -1   7   9      980.79     1095.38    187.97 o 
   1   7   9      455.71      502.24    126.00 o 
   3   7   9      122.41      153.74     89.71 o 
   5   7   9      136.74       40.43    151.68 o 
   7   7   9       11.55      154.63    104.46 o 
   9   7   9       34.44     -108.89    166.43 o 
  11   7   9       59.99       66.99    127.77 o 
  13   7   9      743.97      483.65    128.36 o 
  15   7   9     1144.99      950.19    138.40 o 
 -14   8   9        0.01      -51.35    127.18 o 
 -12   8   9      137.21       68.46    128.95 o 
 -10   8   9      198.87       71.41    120.40 o 
  -8   8   9        5.21     -132.20    137.22 o 
  -6   8   9      136.28      -74.36    146.66 o 
  -4   8   9      858.44      774.91    121.87 o 
  -2   8   9      789.34      980.00    141.64 o 
   0   8   9      501.00      476.57    124.23 o 
   2   8   9      175.87      146.07    106.53 o 
   4   8   9        5.86       25.67    110.66 o 
   6   8   9      235.59      290.96     90.89 o 
 -42   0  10      154.54      273.84     87.05 o 
 -40   0  10      139.69      133.09    115.38 o 
 -38   0  10      923.02     1016.88    153.45 o 
 -36   0  10       16.88      -43.97    138.99 o 
 -34   0  10      214.84      174.40    108.89 o 
 -32   0  10       66.95       75.25    130.13 o 
 -30   0  10      119.27      274.14    123.64 o 
 -28   0  10     5889.26     6421.17    366.80 o 
 -26   0  10      441.21      770.19    118.04 o 
 -24   0  10      397.19      264.40    128.95 o 
 -22   0  10      888.81      991.50    154.63 o 
 -20   0  10     3162.23     3436.63    233.42 o 
 -18   0  10     3630.26     3172.22    243.74 o 
 -16   0  10      174.60       88.53    125.41 o 
 -14   0  10     8695.59     7708.95    322.24 o 
 -12   0  10     1427.85     1422.04    157.87 o 
 -10   0  10     5062.47     5694.36    256.73 o 
  -8   0  10      268.87      252.60    102.69 o 
  -6   0  10      738.65      572.18    121.87 o 
  -4   0  10      919.78      824.78    145.18 o 
  -2   0  10     5831.93     6812.46    289.19 o 
   0   0  10     1113.44     1414.37    141.05 o 
   2   0  10     1803.05     1997.47    179.42 o 
   4   0  10      226.89      467.72    100.33 o 
   6   0  10     1100.38      920.68    154.92 o 
   8   0  10     3082.85     2869.46    224.27 o 
  10   0  10     2787.84     2775.03    222.79 o 
  12   0  10     1883.45     1659.59    173.22 o 
  14   0  10      129.67      126.89    123.05 o 
  16   0  10       78.84      309.25    145.77 o 
  18   0  10     1728.28     2271.31    239.61 o 
  20   0  10      880.48      965.83    209.81 o 
  22   0  10     2625.72     2432.14    262.93 o 
  24   0  10      837.77      658.64    180.60 o 
  26   0  10        4.69       83.51    118.04 o 
  28   0  10      536.68      498.41    148.43 o 
  30   0  10      491.90      423.16    115.68 o 
  32   0  10       50.57      -69.05    105.64 o 
 -41   1  10        4.81      -86.76    117.74 o 
 -39   1  10      152.75      -17.71    155.22 o 
 -37   1  10      135.10      122.46    141.35 o 
 -35   1  10      181.07     -169.38    169.38 o 
 -33   1  10        4.92     -121.28    147.55 o 
 -31   1  10        3.98     -189.45    189.45 o 
 -29   1  10     1122.12      964.36    195.05 o 
 -27   1  10        9.05      138.10    122.17 o 
 -25   1  10       80.87      153.74    188.27 o 
 -23   1  10      768.98      476.87    157.87 o 
 -21   1  10     4202.45     4027.99    262.04 o 
 -19   1  10      198.36      284.17    129.54 o 
 -17   1  10      885.85     1421.45    177.35 o 
 -15   1  10     4029.53    19170.86    578.08 o 
 -13   1  10      777.89      649.20    124.53 o 
 -11   1  10     7217.53     7999.91    318.99 o 
  -9   1  10      518.42      562.15    130.13 o 
  -7   1  10      284.73      505.49     98.56 o 
  -5   1  10      165.64      102.99    158.17 o 
  -3   1  10        2.55      -82.92    154.92 o 
  -1   1  10       76.01       83.81    151.09 o 
   1   1  10      377.28      384.80    128.36 o 
   3   1  10       21.62      109.48    129.54 o 
   5   1  10       10.97     -177.64    177.64 o 
   7   1  10     2690.25     2899.27    208.63 o 
   9   1  10     1083.78     1070.00    169.09 o 
  11   1  10       47.22        0.00    182.07 o 
  13   1  10        5.37     -162.59    162.59 o 
  15   1  10      330.94      619.99    183.84 o 
  17   1  10      127.86      329.03    159.64 o 
  19   1  10       51.70     -180.01    225.74 o 
  21   1  10        8.80     -167.32    167.32 o 
  23   1  10       80.52       94.43    160.23 o 
  25   1  10       32.82       65.22    124.82 o 
  27   1  10     1326.58      963.47    187.68 o 
  29   1  10      343.96      358.83    126.30 o 
  31   1  10       48.50      146.07     86.46 o 
 -40   2  10      356.22      478.64    104.76 o 
 -38   2  10       32.22       71.12    135.45 o 
 -36   2  10       25.34      -20.36    130.73 o 
 -34   2  10        4.01       45.15    139.28 o 
 -32   2  10       15.98       24.20    147.25 o 
 -30   2  10      801.21      691.69    174.69 o 
 -28   2  10     2382.92     2140.00    246.11 o 
 -26   2  10      205.12     -104.17    172.63 o 
 -24   2  10     7838.88     7502.98    351.75 o 
 -22   2  10     1310.44     1413.19    181.19 o 
 -20   2  10      143.32      -49.87    199.19 o 
 -18   2  10       61.51      121.58    130.73 o 
 -16   2  10       34.10      165.84    175.58 o 
 -14   2  10      165.38     -175.87    175.87 o 
 -12   2  10     3295.85     2839.07    207.15 o 
 -10   2  10     7633.05     7963.91    330.21 o 
  -8   2  10      470.11      396.01    131.91 o 
  -6   2  10      493.44      470.67    126.30 o 
  -4   2  10      434.91      591.66    131.61 o 
  -2   2  10     2215.97     2672.93    191.81 o 
   0   2  10     3042.75     3124.12    213.94 o 
   2   2  10       43.98        0.00    158.17 o 
   4   2  10       43.82     -140.17    151.38 o 
   6   2  10     5994.65     7085.42    317.81 o 
   8   2  10      940.81      798.22    156.10 o 
  10   2  10      881.10      854.88    169.97 o 
  12   2  10     3332.23     3333.05    257.91 o 
  14   2  10      805.85      761.04    195.94 o 
  16   2  10      200.47       25.97    221.91 o 
  18   2  10     4555.54     5177.07    337.58 o 
  20   2  10      374.09      496.34    151.68 o 
  22   2  10      797.52     1158.82    185.61 o 
  24   2  10       52.26      302.76    102.99 o 
  26   2  10      121.47      320.47    118.04 o 
  28   2  10       82.51       65.51     96.20 o 
  30   2  10       41.34       12.98     96.49 o 
 -39   3  10      508.57      572.18    108.00 o 
 -37   3  10        0.05     -150.50    150.50 o 
 -35   3  10      129.70      440.28    117.45 o 
 -33   3  10     2591.95     3019.37    238.73 o 
 -31   3  10      331.99      406.34    139.87 o 
 -29   3  10     1293.55     1565.75    201.84 o 
 -27   3  10      329.26      153.45    147.55 o 
 -25   3  10     3086.55     2684.73    258.79 o 
 -23   3  10      885.13     1356.53    181.19 o 
 -21   3  10     5103.77     5466.26    352.93 o 
 -19   3  10      183.24      243.74    109.48 o 
 -17   3  10       68.92     -205.38    205.38 o 
 -15   3  10        9.04      -49.87    168.50 o 
 -13   3  10        5.66      122.46    131.91 o 
 -11   3  10      321.57       24.20    206.27 o 
  -9   3  10     4890.57     5092.38    276.20 o 
  -7   3  10     5313.99     5383.63    283.58 o 
  -5   3  10       16.02      106.82    114.50 o 
  -3   3  10     1982.85     2275.44    192.40 o 
  -1   3  10      271.98      324.30    136.33 o 
   1   3  10        2.71     -121.58    170.27 o 
   3   3  10      789.24      925.11    187.68 o 
   5   3  10        0.58      100.33    146.36 o 
   7   3  10      168.77      127.48    131.32 o 
   9   3  10      589.86      956.39    171.74 o 
  11   3  10     1414.33     1495.81    206.27 o 
  13   3  10      235.28      130.73    179.12 o 
  15   3  10     2588.54     2709.52    262.63 o 
  17   3  10       20.25        0.00    163.78 o 
  19   3  10     1578.05     1762.28    207.15 o 
  21   3  10       46.40      182.07    111.54 o 
  23   3  10     1170.44     1480.17    179.42 o 
  25   3  10       68.71     -144.00    144.00 o 
  27   3  10      125.74       61.67    149.32 o 
  29   3  10       33.38      -60.49     84.40 o 
 -36   4  10      649.89      704.09    133.68 o 
 -34   4  10      353.16      407.52    130.13 o 
 -32   4  10        9.85      -39.84    143.12 o 
 -30   4  10     1549.67     1792.68    201.25 o 
 -28   4  10     2004.32     2063.57    243.15 o 
 -26   4  10      428.02      246.40    172.92 o 
 -24   4  10     1658.60     1832.51    224.56 o 
 -22   4  10       41.00      -25.97    177.94 o 
 -20   4  10      209.31      314.27    148.14 o 
 -18   4  10       75.32      -52.53    189.15 o 
 -16   4  10      162.44       78.49    163.48 o 
 -14   4  10      148.33       51.94    172.63 o 
 -12   4  10       51.60       51.64    193.58 o 
 -10   4  10      484.84      669.27    128.95 o 
  -8   4  10        2.22     -195.35    195.35 o 
  -6   4  10       49.79      -51.05    161.71 o 
  -4   4  10       32.84      153.45    165.84 o 
  -2   4  10      470.20      410.77    151.97 o 
   0   4  10        7.19      -77.31    161.12 o 
   2   4  10      467.67      777.86    152.56 o 
   4   4  10      845.21      452.08    201.25 o 
   6   4  10      253.34      419.03    128.36 o 
   8   4  10        0.02       52.53    148.14 o 
  10   4  10      369.51      468.90    177.94 o 
  12   4  10     1230.22     1849.92    230.47 o 
  14   4  10      938.79     1085.34    177.94 o 
  16   4  10        4.94      224.56    120.10 o 
  18   4  10      776.11      907.40    203.02 o 
  20   4  10      651.12      585.46    167.32 o 
  22   4  10        3.99     -149.61    169.38 o 
  24   4  10      418.07      258.20    108.59 o 
  26   4  10       76.92       92.07    107.71 o 
 -33   5  10       95.16      159.64     91.48 o 
 -31   5  10      853.68     1152.92    142.53 o 
 -29   5  10      115.74      188.56    113.02 o 
 -27   5  10        2.29     -136.04    136.04 o 
 -25   5  10      485.19      608.77    162.00 o 
 -23   5  10        0.98       70.53    167.91 o 
 -21   5  10       68.62      277.09    125.12 o 
 -19   5  10     1866.29     2428.60    230.47 o 
 -17   5  10        2.06      136.63    134.27 o 
 -15   5  10      201.70      345.26    142.53 o 
 -13   5  10        3.13      104.46    138.10 o 
 -11   5  10       76.69       17.41    166.73 o 
  -9   5  10     1091.66     1260.33    196.83 o 
  -7   5  10      118.32     -201.84    201.84 o 
  -5   5  10      588.15      823.60    181.48 o 
  -3   5  10        0.14       52.53    174.40 o 
  -1   5  10       63.33       26.26    146.07 o 
   1   5  10      743.98      680.48    168.50 o 
   3   5  10     2272.12     2655.52    258.20 o 
   5   5  10      408.64      395.72    144.89 o 
   7   5  10      135.55      101.81    160.82 o 
   9   5  10      794.61      861.96    175.58 o 
  11   5  10     1856.90     2278.39    239.02 o 
  13   5  10      259.20      321.94    138.10 o 
  15   5  10     1036.68     1283.05    205.68 o 
  17   5  10       56.82       79.67    143.71 o 
  19   5  10      208.65      357.65    130.73 o 
  21   5  10       79.20     -125.12    125.12 o 
  23   5  10       21.46     -132.79    132.79 o 
 -30   6  10       33.10        7.97     85.28 o 
 -28   6  10      176.61      171.74     90.59 o 
 -26   6  10        6.27        0.00    113.61 o 
 -24   6  10      417.73      460.64    127.18 o 
 -22   6  10      139.02      157.58    111.54 o 
 -20   6  10       13.02      139.87    116.86 o 
 -18   6  10       71.17       43.97    141.35 o 
 -16   6  10      159.39       68.46    153.15 o 
 -14   6  10      466.92      593.72    149.91 o 
 -12   6  10      157.98      -95.61    168.79 o 
 -10   6  10      708.86      725.92    145.48 o 
  -8   6  10      145.37       73.18    202.73 o 
  -6   6  10     2239.02     2055.60    230.47 o 
  -4   6  10       89.53       73.48    174.69 o 
  -2   6  10      924.75     1118.39    175.58 o 
   0   6  10       10.81      208.63    147.84 o 
   2   6  10       71.99      -94.72    186.50 o 
   4   6  10      476.20      385.98    165.55 o 
   6   6  10       77.33     -134.56    155.51 o 
   8   6  10      869.21     1062.33    170.27 o 
  10   6  10       96.07        0.00    149.91 o 
  12   6  10      191.74       38.07    156.69 o 
  14   6  10       16.02      127.18    123.05 o 
  16   6  10       48.49      -15.34    124.23 o 
  18   6  10        6.34       39.54    135.15 o 
 -23   7  10      312.48      306.60     99.45 o 
 -21   7  10      497.21      294.21    130.13 o 
 -19   7  10       79.65      -15.34    122.76 o 
 -17   7  10       58.32       98.56    115.38 o 
 -15   7  10       69.10     -149.61    149.61 o 
 -13   7  10      150.62      -36.30    158.46 o 
 -11   7  10      427.28      637.40    148.43 o 
  -9   7  10      350.14      191.51    148.14 o 
  -7   7  10       77.22      115.97    133.97 o 
  -5   7  10      113.27      116.27    128.66 o 
  -3   7  10      178.54      295.39    108.30 o 
  -1   7  10      117.15      265.58    105.05 o 
   1   7  10        0.06      172.63    110.36 o 
   3   7  10      317.12      160.23    166.14 o 
   5   7  10      198.74      293.62     97.08 o 
   7   7  10       46.97      -15.93    144.59 o 
   9   7  10       36.40      -14.46    117.45 o 
  11   7  10      345.09      407.52    114.20 o 
 -41   1  11        6.93       56.95     84.99 o 
 -39   1  11       92.48      -15.64    136.92 o 
 -37   1  11        2.21      173.22     87.64 o 
 -35   1  11       33.46       84.10    133.09 o 
 -33   1  11      538.28      568.93    164.96 o 
 -31   1  11      273.72      442.34    102.40 o 
 -29   1  11      173.78      102.40    213.94 o 
 -27   1  11      886.94      591.95    207.45 o 
 -25   1  11        5.76       26.26    146.36 o 
 -23   1  11     8227.47     8235.09    417.26 o 
 -21   1  11     1845.75     1421.75    172.04 o 
 -19   1  11      534.79     1206.92    178.82 o 
 -17   1  11     9114.09    43407.54   1149.97 o 
 -15   1  11      539.83      610.84    144.59 o 
 -13   1  11        0.31      -23.90    153.74 o 
 -11   1  11      335.61      283.88    129.54 o 
  -9   1  11      158.78      117.15    170.27 o 
  -7   1  11       33.20      116.27    137.81 o 
  -5   1  11      245.54      209.51     98.86 o 
  -3   1  11      983.54      888.81    133.68 o 
  -1   1  11      299.70       70.82    147.55 o 
   1   1  11     1036.29      946.95    158.76 o 
   3   1  11      113.12      -24.49    177.64 o 
   5   1  11       98.71       99.45    189.45 o 
   7   1  11     1410.15     1356.53    188.86 o 
   9   1  11     2808.20     2307.61    219.55 o 
  11   1  11     1495.07     1739.56    228.70 o 
  13   1  11     5609.85     6149.39    362.37 o 
  15   1  11        6.57       78.20    162.59 o 
  17   1  11     2686.58     2682.67    278.27 o 
  19   1  11      947.15      864.32    186.79 o 
  21   1  11      314.81       46.03    197.42 o 
  23   1  11      267.95       62.85    188.56 o 
  25   1  11       41.84      172.33    110.07 o 
  27   1  11        1.52      134.56     95.31 o 
  29   1  11      159.49       36.30    131.32 o 
 -40   2  11       90.00      186.79     76.72 o 
 -38   2  11      620.14      617.62    131.02 o 
 -36   2  11      103.92       18.30    128.07 o 
 -34   2  11      166.31      151.68    125.71 o 
 -32   2  11      130.79      271.78     97.97 o 
 -30   2  11       55.15      -48.39    152.56 o 
 -28   2  11      167.55       50.46    177.94 o 
 -26   2  11        0.80       25.67    156.99 o 
 -24   2  11      253.38      295.39    169.38 o 
 -22   2  11     1052.10     1007.73    189.15 o 
 -20   2  11      833.09      840.71    154.92 o 
 -18   2  11     2234.00     2198.72    203.32 o 
 -16   2  11     3852.76     4047.17    260.57 o 
 -14   2  11       35.08       99.45    144.89 o 
 -12   2  11      107.29      122.76    157.28 o 
 -10   2  11      247.12      121.58    135.45 o 
  -8   2  11     3031.46     3538.73    227.81 o 
  -6   2  11     1542.73     1325.84    173.51 o 
  -4   2  11     1709.06     1763.76    184.14 o 
  -2   2  11     1089.26     1228.17    157.58 o 
   0   2  11      461.74      393.06    148.43 o 
   2   2  11      108.87      236.37     92.36 o 
   4   2  11      986.19      896.19    163.48 o 
   6   2  11       39.17      128.07    164.07 o 
   8   2  11      151.01      129.54    108.30 o 
  10   2  11      194.47      417.85    175.87 o 
  12   2  11      379.08      243.74    143.71 o 
  14   2  11      205.24       25.97    191.81 o 
  16   2  11       68.21      134.56    144.59 o 
  18   2  11        0.08      120.99    165.84 o 
  20   2  11      986.26     1180.66    182.07 o 
  22   2  11       15.16      221.32     87.35 o 
  24   2  11      564.17      720.61    139.87 o 
  26   2  11       79.14     -150.79    150.79 o 
  28   2  11      137.89      146.36     97.68 o 
 -37   3  11       40.55      -42.79    108.00 o 
 -35   3  11      180.16     -102.69    167.91 o 
 -33   3  11      182.58      260.86    116.86 o 
 -31   3  11      763.65      604.94    165.55 o 
 -29   3  11      635.97      898.26    155.22 o 
 -27   3  11      405.95      439.98    135.45 o 
 -25   3  11      561.89      370.63    182.96 o 
 -23   3  11     3413.88     3368.46    304.53 o 
 -21   3  11        1.93      190.92    169.09 o 
 -19   3  11      807.39      729.76    217.19 o 
 -17   3  11      241.34      103.87    164.37 o 
 -15   3  11     1199.75     1007.14    164.66 o 
 -13   3  11     4027.95     3962.48    247.58 o 
 -11   3  11     1057.07     1465.13    172.04 o 
  -9   3  11       48.77     -152.27    164.37 o 
  -7   3  11      734.05      607.00    154.92 o 
  -5   3  11     1014.37     1214.00    161.41 o 
  -3   3  11      122.16      101.51    172.04 o 
  -1   3  11      647.72      713.53    154.04 o 
   1   3  11     2503.12     2603.58    221.02 o 
   3   3  11       45.14     -154.92    178.82 o 
   5   3  11     9039.88     9892.03    452.37 o 
   7   3  11       16.29        0.00    142.82 o 
   9   3  11     1832.04     2133.80    231.65 o 
  11   3  11     4655.20     4828.86    323.71 o 
  13   3  11       33.69       25.38    165.84 o 
  15   3  11      149.52      146.66    141.05 o 
  17   3  11      830.21      943.99    166.14 o 
  19   3  11     1047.74     1021.90    186.20 o 
  21   3  11       86.70       58.72    131.02 o 
  23   3  11      146.47      125.41    107.71 o 
  25   3  11      219.72      313.98     91.77 o 
 -36   4  11      173.96      111.84     92.36 o 
 -34   4  11      212.84      277.68    107.71 o 
 -32   4  11       21.69       52.23    116.86 o 
 -30   4  11     1422.20     1579.33    176.46 o 
 -28   4  11      774.31      856.06    164.07 o 
 -26   4  11      569.19      518.47    181.78 o 
 -24   4  11     1089.05     1040.19    174.99 o 
 -22   4  11      299.84      447.06    149.02 o 
 -20   4  11     1255.31     1321.12    211.88 o 
 -18   4  11      558.88      652.74    159.35 o 
 -16   4  11      869.78      900.32    183.55 o 
 -14   4  11     1444.20     1008.32    179.12 o 
 -12   4  11      121.89      348.21    130.43 o 
 -10   4  11      306.71      182.66    193.58 o 
  -8   4  11     1317.81     1322.01    198.89 o 
  -6   4  11     1791.83     1547.75    212.76 o 
  -4   4  11      157.37      365.32    138.10 o 
  -2   4  11     1594.35     1478.70    201.25 o 
   0   4  11      301.84      434.96    136.04 o 
   2   4  11      442.86      416.96    153.45 o 
   4   4  11     1227.42     1488.14    213.94 o 
   6   4  11       20.03     -180.30    187.38 o 
   8   4  11     1267.03     1589.95    210.40 o 
  10   4  11     1938.54     2578.80    250.83 o 
  12   4  11      450.03      447.36    173.51 o 
  14   4  11      211.47     -136.92    193.58 o 
  16   4  11     1694.27     2077.44    210.99 o 
  18   4  11       47.41      143.12    122.76 o 
  20   4  11      822.32      866.68    156.69 o 
  22   4  11       11.07      103.58    126.59 o 
  24   4  11       74.04       23.90    121.58 o 
 -31   5  11      368.38      352.34    112.13 o 
 -29   5  11      180.14       16.23    154.63 o 
 -27   5  11      182.58      206.56    125.71 o 
 -25   5  11      195.43      239.02    117.45 o 
 -23   5  11       70.53       21.25    139.87 o 
 -21   5  11      398.86      300.11    123.64 o 
 -19   5  11      130.99       93.54    158.76 o 
 -17   5  11      347.73      433.78    159.94 o 
 -15   5  11      135.61       49.28    139.28 o 
 -13   5  11       37.90      124.82    181.78 o 
 -11   5  11       45.01        0.00    138.10 o 
  -9   5  11        1.56     -177.64    213.65 o 
  -7   5  11      663.32      745.99    177.94 o 
  -5   5  11       14.55      -50.76    160.82 o 
  -3   5  11        0.04     -177.64    204.50 o 
  -1   5  11        4.58      -50.46    146.96 o 
   1   5  11      162.00      349.68    125.71 o 
   3   5  11        0.13     -123.05    161.41 o 
   5   5  11      134.06       48.10    190.04 o 
   7   5  11       99.97      218.66    139.58 o 
   9   5  11        2.76      255.25    120.99 o 
  11   5  11      355.31      470.08    158.17 o 
  13   5  11       10.81     -151.97    151.97 o 
  15   5  11       46.30     -145.77    152.56 o 
  17   5  11       17.70       43.38     90.59 o 
  19   5  11       21.87       13.87    113.90 o 
 -26   6  11      638.24      541.79    121.28 o 
 -24   6  11      670.27      996.52    138.69 o 
 -22   6  11      382.68      396.90    138.40 o 
 -20   6  11     1028.79     1138.46    165.84 o 
 -18   6  11      295.55      350.57    121.28 o 
 -16   6  11      185.45      231.06    128.36 o 
 -14   6  11     3328.98     3179.01    244.93 o 
 -12   6  11        3.15      216.30    124.82 o 
 -10   6  11       68.33      -43.97    149.02 o 
  -8   6  11        2.11      -88.82    125.71 o 
  -6   6  11      976.70     1232.30    192.10 o 
  -4   6  11      215.09      414.31    143.41 o 
  -2   6  11        0.04       58.72    137.51 o 
   0   6  11      147.59      -21.54    174.10 o 
   2   6  11      179.95      196.53    115.97 o 
   4   6  11      216.70       81.45    203.61 o 
   6   6  11       18.77        0.00    142.82 o 
   8   6  11      164.76      158.76    116.27 o 
  10   6  11       53.10      -16.82    142.82 o 
  12   6  11       87.24      -61.38    137.22 o 
  14   6  11      101.94       54.00    134.56 o 
 -19   7  11       72.24      121.28     84.99 o 
 -17   7  11       63.60       26.56    114.79 o 
 -15   7  11       83.74      100.33    117.45 o 
 -13   7  11      954.34     1068.52    143.71 o 
 -11   7  11        8.36       15.64    133.97 o 
  -9   7  11      765.01      664.54    134.86 o 
  -7   7  11        0.83     -144.59    144.59 o 
  -5   7  11      115.30      -48.69    146.36 o 
  -3   7  11       16.61     -142.82    142.82 o 
  -1   7  11      172.72      136.04    102.99 o 
   1   7  11       56.81     -127.48    127.48 o 
   3   7  11      320.92      315.16    110.95 o 
   5   7  11       41.56       26.56     99.74 o 
   7   7  11        2.19      -60.49    107.41 o 
 -40   0  12        2.65       11.80     87.05 o 
 -38   0  12      250.92      251.12    104.76 o 
 -36   0  12      617.12      658.35    147.25 o 
 -34   0  12      432.89      326.96    141.64 o 
 -32   0  12      172.42      164.96    126.30 o 
 -30   0  12       46.08       48.10    148.43 o 
 -28   0  12      671.86      353.22    191.22 o 
 -26   0  12     2000.99     1680.84    213.65 o 
 -24   0  12     1770.66     1443.58    214.53 o 
 -22   0  12      127.57     -106.23    228.40 o 
 -20   0  12    12562.02    10983.27    483.65 o 
 -18   0  12    15784.56    14295.08    479.82 o 
 -16   0  12       48.15      -25.97    178.53 o 
 -14   0  12      176.72      270.89    120.40 o 
 -12   0  12     7101.84     7167.16    336.70 o 
 -10   0  12     1752.08     1978.88    192.69 o 
  -8   0  12      301.56      492.51    118.04 o 
  -6   0  12        4.85      151.38     97.68 o 
  -4   0  12       11.47       50.76    189.45 o 
  -2   0  12     6658.35     7050.01    337.88 o 
   0   0  12      802.88      526.15    156.69 o 
   2   0  12      388.64      634.74    142.53 o 
   4   0  12     3175.51     3271.08    247.58 o 
   6   0  12      899.24      668.38    189.45 o 
   8   0  12     3453.75     3251.31    281.22 o 
  10   0  12     1165.86     1287.78    199.19 o 
  12   0  12     2489.60     2618.04    261.45 o 
  14   0  12     1922.69     1432.67    187.38 o 
  16   0  12      346.59      262.63    173.81 o 
  18   0  12     3185.71     3451.97    293.62 o 
  20   0  12      577.31      427.59    152.27 o 
  22   0  12       14.04       57.25    158.46 o 
  24   0  12      308.56      404.27    114.20 o 
  26   0  12      124.62      132.79     90.89 o 
 -39   1  12       53.25       90.30    114.79 o 
 -37   1  12      133.24       64.03    128.36 o 
 -35   1  12        3.62      -37.48    118.63 o 
 -33   1  12      146.80      337.29     91.18 o 
 -31   1  12        0.03       23.02    139.87 o 
 -29   1  12      570.83      537.36    167.02 o 
 -27   1  12        0.30      127.18    137.22 o 
 -25   1  12      321.15      156.69    191.81 o 
 -23   1  12      338.66      441.16    168.20 o 
 -21   1  12      597.38     1044.92    183.55 o 
 -19   1  12     1612.05     8213.85    426.41 o 
 -17   1  12     2801.89     2369.28    235.78 o 
 -15   1  12     2039.88     1957.93    198.01 o 
 -13   1  12     1829.51     1876.48    186.20 o 
 -11   1  12      688.25      719.43    141.94 o 
  -9   1  12      345.29       76.72    203.02 o 
  -7   1  12      598.78      548.28    150.50 o 
  -5   1  12     1576.85     1544.21    193.87 o 
  -3   1  12       27.31       77.02    133.09 o 
  -1   1  12      594.30      773.73    134.27 o 
   1   1  12      181.60      298.93    126.59 o 
   3   1  12      275.34      131.02    167.91 o 
   5   1  12       18.53     -199.48    199.48 o 
   7   1  12      776.49      990.91    200.37 o 
   9   1  12      451.13      132.50    241.68 o 
  11   1  12      887.97      736.25    172.04 o 
  13   1  12      253.47      309.55    139.58 o 
  15   1  12      228.95     -234.01    234.01 o 
  17   1  12       27.27       47.21    156.99 o 
  19   1  12      237.89      205.09    161.71 o 
  21   1  12      111.38       19.77    154.92 o 
  23   1  12      226.47      369.16    130.43 o 
  25   1  12        5.23       57.54     84.40 o 
 -38   2  12      290.12      246.70    110.07 o 
 -36   2  12       84.67      -47.51    136.63 o 
 -34   2  12        3.37     -116.56    116.56 o 
 -32   2  12      643.38      744.51    131.02 o 
 -30   2  12     3090.09     2959.46    245.52 o 
 -28   2  12      832.14      863.44    175.28 o 
 -26   2  12       60.13       50.17    187.38 o 
 -24   2  12       94.28      223.38    127.48 o 
 -22   2  12     5477.93     5048.41    341.12 o 
 -20   2  12      757.48      985.90    208.63 o 
 -18   2  12     8857.30     9311.00    444.11 o 
 -16   2  12     4864.47     4645.32    328.73 o 
 -14   2  12      492.08      538.84    146.96 o 
 -12   2  12      490.45      287.71    155.81 o 
 -10   2  12     5882.91     5094.74    293.91 o 
  -8   2  12     1776.27     1767.89    196.24 o 
  -6   2  12      102.99      -51.94    151.68 o 
  -4   2  12      584.54      559.79    143.41 o 
  -2   2  12        1.92     -186.50    186.50 o 
   0   2  12      346.08      433.19    122.46 o 
   2   2  12      269.57       79.08    199.19 o 
   4   2  12      565.28      723.86    166.73 o 
   6   2  12      644.40      600.51    187.09 o 
   8   2  12      591.15      580.44    174.99 o 
  10   2  12      220.99     -156.40    191.51 o 
  12   2  12        4.88      288.89    185.32 o 
  14   2  12      573.01      688.45    165.84 o 
  16   2  12      362.94      481.88    138.40 o 
  18   2  12      113.34      231.06    130.73 o 
  20   2  12        3.53      143.41    114.50 o 
  22   2  12      873.50      832.16    145.77 o 
  24   2  12       85.85      142.23    105.35 o 
 -35   3  12      263.30      203.02    109.77 o 
 -33   3  12        2.42       51.35    114.79 o 
 -31   3  12       13.14     -157.58    157.58 o 
 -29   3  12      556.38      738.61    150.50 o 
 -27   3  12      600.33      807.66    157.87 o 
 -25   3  12      110.64      368.86    116.86 o 
 -23   3  12      146.61      -99.74    196.53 o 
 -21   3  12       71.79        0.00    118.04 o 
 -19   3  12       31.01       51.94    146.96 o 
 -17   3  12       15.97      131.02    179.42 o 
 -15   3  12      227.39      455.92    131.32 o 
 -13   3  12      393.86      368.57    163.78 o 
 -11   3  12     1684.58     1439.16    213.94 o 
  -9   3  12     1263.25     1157.64    182.66 o 
  -7   3  12      484.08      666.02    144.59 o 
  -5   3  12       92.88      131.32    180.30 o 
  -3   3  12     1394.39     1192.17    203.32 o 
  -1   3  12      163.27      280.63    118.92 o 
   1   3  12       29.27      -78.79    198.30 o 
   3   3  12      386.41      453.85    130.73 o 
   5   3  12      403.86       25.97    213.06 o 
   7   3  12       10.89      342.60    113.61 o 
   9   3  12      754.54      855.76    156.69 o 
  11   3  12      263.69      422.86    156.10 o 
  13   3  12     1721.92     1959.70    216.30 o 
  15   3  12        0.70       87.64    148.73 o 
  17   3  12      665.44      605.53    169.68 o 
  19   3  12        1.99      -18.00    138.69 o 
  21   3  12     2633.94     2311.15    206.86 o 
  23   3  12      122.50      332.86     94.72 o 
 -34   4  12      487.49      584.57    110.07 o 
 -32   4  12        5.21       72.59    105.64 o 
 -30   4  12      536.49      605.53    119.81 o 
 -28   4  12       35.68     -143.41    143.41 o 
 -26   4  12        0.99       82.04    119.51 o 
 -24   4  12      291.07      423.46    133.09 o 
 -22   4  12       73.62      122.76    108.59 o 
 -20   4  12       90.07      398.08    104.46 o 
 -18   4  12       38.81      -24.49    145.18 o 
 -16   4  12      533.03      633.56    179.71 o 
 -14   4  12       88.71      -75.84    191.22 o 
 -12   4  12      444.67      289.48    160.53 o 
 -10   4  12     1553.36     1643.06    192.69 o 
  -8   4  12        6.20     -180.30    197.71 o 
  -6   4  12      366.55      257.61    148.73 o 
  -4   4  12      929.37      908.88    191.81 o 
  -2   4  12      247.69      153.74    169.97 o 
   0   4  12      543.14      747.17    168.20 o 
   2   4  12       59.52     -161.41    161.41 o 
   4   4  12      648.63      843.66    164.96 o 
   6   4  12        0.02     -145.48    168.20 o 
   8   4  12        1.18      117.45    161.12 o 
  10   4  12      909.50     1020.42    192.40 o 
  12   4  12      577.27      566.57    149.91 o 
  14   4  12      280.54      380.67    143.12 o 
  16   4  12       48.75      285.06    108.89 o 
  18   4  12       97.99       62.56    141.64 o 
  20   4  12       88.30     -105.05    135.15 o 
 -29   5  12       40.60       39.54    109.18 o 
 -27   5  12        0.09       91.48    111.84 o 
 -25   5  12       17.59       17.12     74.36 o 
 -23   5  12      217.65      359.42    113.02 o 
 -21   5  12       12.83      198.89    110.07 o 
 -19   5  12      103.10      125.71    120.99 o 
 -17   5  12      604.58      581.33    131.61 o 
 -15   5  12       82.45      134.56    106.82 o 
 -13   5  12     2153.03     2323.84    239.02 o 
 -11   5  12      106.81     -205.38    205.38 o 
  -9   5  12     2214.82     2534.83    252.60 o 
  -7   5  12       10.29     -194.17    194.17 o 
  -5   5  12       18.11      141.05    152.27 o 
  -3   5  12       20.86      -93.54    165.25 o 
  -1   5  12      527.78      384.50    141.94 o 
   1   5  12      149.76       60.49    136.92 o 
   3   5  12      611.18      603.46    156.69 o 
   5   5  12      381.16      340.83    130.13 o 
   7   5  12      112.90      284.76    102.40 o 
   9   5  12       53.33      -38.36    129.84 o 
  11   5  12       10.83      -35.41    127.77 o 
  13   5  12       48.50       64.03    128.07 o 
  15   5  12       42.18      215.42    112.13 o 
  17   5  12       82.82       59.02    107.41 o 
 -24   6  12      177.02       59.90    123.94 o 
 -22   6  12      398.44      481.88    108.89 o 
 -20   6  12      583.94      751.89    116.86 o 
 -18   6  12      570.85      561.85    123.35 o 
 -16   6  12      135.00      171.74    110.36 o 
 -14   6  12      234.14      143.41    154.04 o 
 -12   6  12      499.89      726.81    134.56 o 
 -10   6  12      247.00      226.33    130.73 o 
  -8   6  12     1032.65     1118.69    154.92 o 
  -6   6  12       47.41      241.97    104.17 o 
  -4   6  12       62.03       75.84    151.68 o 
  -2   6  12      380.32      473.03    137.51 o 
   0   6  12       46.16     -149.02    149.02 o 
   2   6  12        0.37      -70.23    131.02 o 
   4   6  12        7.76      -16.53    121.28 o 
   6   6  12       49.66       93.54    108.00 o 
   8   6  12       16.91     -117.74    117.74 o 
  10   6  12       21.58       12.69    108.89 o 
 -11   7  12      112.78       71.41    113.02 o 
  -9   7  12     1476.77     1594.96    144.59 o 
  -7   7  12      128.51       86.76    101.51 o 
  -5   7  12       58.28      -12.39     99.74 o 
  -3   7  12      130.23       84.69    107.41 o 
  -1   7  12      127.77      356.47     88.53 o 
 -37   1  13      294.34      234.60     95.61 o 
 -35   1  13       23.02       82.33     88.53 o 
 -33   1  13       19.15      -71.71    110.36 o 
 -31   1  13      294.77      320.47    122.46 o 
 -29   1  13       78.33       87.05    115.38 o 
 -27   1  13      106.61      -46.33    135.15 o 
 -25   1  13      163.98       97.08    174.99 o 
 -23   1  13     1923.72     1635.69    221.91 o 
 -21   1  13     1485.46     5126.31    332.86 o 
 -19   1  13      658.95      706.74    168.20 o 
 -17   1  13      476.14      104.17    244.04 o 
 -15   1  13     4910.02     5233.73    342.60 o 
 -13   1  13      837.70     1217.25    174.40 o 
 -11   1  13      144.79      451.78    149.61 o 
  -9   1  13      726.80      694.64    173.81 o 
  -7   1  13        3.79      -78.20    149.61 o 
  -5   1  13      291.01     -156.10    201.84 o 
  -3   1  13      106.79       25.97    193.28 o 
  -1   1  13      271.45      295.39    126.59 o 
   1   1  13      207.53     -182.37    210.10 o 
   3   1  13      386.11      762.22    149.32 o 
   5   1  13      115.33       51.64    171.15 o 
   7   1  13        7.05      -51.05    148.43 o 
   9   1  13       20.45      282.70    106.53 o 
  11   1  13       39.24        0.00    187.09 o 
  13   1  13      370.14      430.24    162.59 o 
  15   1  13     1222.86     1267.41    192.69 o 
  17   1  13       12.70     -171.45    171.45 o 
  19   1  13        1.23      117.74     98.56 o 
  21   1  13       71.74       90.89    148.14 o 
  23   1  13        8.85       61.38    103.28 o 
 -36   2  13        9.71       41.02     79.97 o 
 -34   2  13        4.47       30.10    112.72 o 
 -32   2  13        0.89     -127.18    127.18 o 
 -30   2  13       51.91      -97.67    128.07 o 
 -28   2  13      525.11      453.85    140.46 o 
 -26   2  13        3.39       22.72    126.30 o 
 -24   2  13     1271.56     1029.57    164.07 o 
 -22   2  13       72.62       24.49    191.81 o 
 -20   2  13       34.75       50.17    128.07 o 
 -18   2  13       37.25      -76.43    146.66 o 
 -16   2  13      182.93      102.99    205.97 o 
 -14   2  13      225.81     -155.22    219.55 o 
 -12   2  13      234.26      172.92    150.79 o 
 -10   2  13       77.46     -183.84    183.84 o 
  -8   2  13       66.70      190.63    118.92 o 
  -6   2  13       91.89       69.35    145.18 o 
  -4   2  13        9.06     -198.01    198.01 o 
  -2   2  13        1.91     -103.87    183.55 o 
   0   2  13       16.99     -103.58    182.96 o 
   2   2  13       51.85      -25.67    152.27 o 
   4   2  13       28.90      187.09    137.22 o 
   6   2  13      353.97      100.33    191.22 o 
   8   2  13      165.63      245.22    123.35 o 
  10   2  13      943.06     1137.28    177.64 o 
  12   2  13      220.53     -199.48    199.48 o 
  14   2  13       10.14      -63.44    175.58 o 
  16   2  13     1522.41     1809.50    196.83 o 
  18   2  13       81.19       51.94    161.12 o 
  20   2  13      488.42      356.47    118.92 o 
  22   2  13       67.85      108.59    127.18 o 
 -33   3  13       82.18      218.66     80.56 o 
 -31   3  13      730.69      706.74    133.97 o 
 -29   3  13      200.86      -54.30    163.19 o 
 -27   3  13       96.68        0.00    128.95 o 
 -25   3  13     2269.77     2108.42    234.30 o 
 -23   3  13      441.20      451.19    137.81 o 
 -21   3  13      704.45      516.41    164.96 o 
 -19   3  13      780.70      789.96    181.78 o 
 -17   3  13       79.48      115.09    134.86 o 
 -15   3  13      120.72       75.25    167.91 o 
 -13   3  13        3.67     -180.60    180.60 o 
 -11   3  13      909.32      966.42    169.09 o 
  -9   3  13     1140.09      901.50    185.61 o 
  -7   3  13      109.56       51.05    180.60 o 
  -5   3  13     1021.65      493.10    219.84 o 
  -3   3  13      217.97      169.38    141.64 o 
  -1   3  13      155.60      -25.38    183.84 o 
   1   3  13      516.53      683.43    167.61 o 
   3   3  13      295.45     -172.33    198.60 o 
   5   3  13        9.42     -165.25    165.25 o 
   7   3  13      565.14      701.43    181.19 o 
   9   3  13      275.47      493.39    139.58 o 
  11   3  13      515.59      650.38    128.07 o 
  13   3  13     1062.05      998.59    175.58 o 
  15   3  13      360.14      489.56    116.56 o 
  17   3  13      250.12      189.74     96.49 o 
  19   3  13      528.38      633.85    123.64 o 
 -30   4  13      248.99      215.12    107.41 o 
 -28   4  13        2.40       15.64    115.38 o 
 -26   4  13      415.86      463.59    119.51 o 
 -24   4  13      199.85      239.91    149.02 o 
 -22   4  13       60.30      162.00     99.15 o 
 -20   4  13       50.19      -21.25    146.07 o 
 -18   4  13       17.85      221.61    117.15 o 
 -16   4  13      617.64      684.61    131.91 o 
 -14   4  13     2113.30     2097.21    221.32 o 
 -12   4  13      378.27      157.58    137.51 o 
 -10   4  13      138.89       23.90    177.05 o 
  -8   4  13     4372.86     4200.91    334.34 o 
  -6   4  13       26.71      191.51    110.66 o 
  -4   4  13     1939.01     1573.72    229.29 o 
  -2   4  13     1387.14     1354.17    198.30 o 
   0   4  13        0.96      -92.95    164.66 o 
   2   4  13      315.85      303.65    130.73 o 
   4   4  13       73.25       88.23    128.95 o 
   6   4  13        0.04      127.18    137.51 o 
   8   4  13     2186.85     2348.63    214.83 o 
  10   4  13      380.11      288.30    114.20 o 
  12   4  13        1.15      -68.76    128.95 o 
  14   4  13      107.28      163.78    108.30 o 
  16   4  13       36.46      167.32     89.41 o 
 -27   5  13       57.03       93.25     93.25 o 
 -25   5  13       96.87      135.74     97.97 o 
 -23   5  13      651.82      699.36    120.69 o 
 -21   5  13      122.41      243.45     88.53 o 
 -19   5  13        7.29      -71.12    125.41 o 
 -17   5  13        4.95       74.95    134.86 o 
 -15   5  13      129.82     -199.19    199.19 o 
 -13   5  13      173.19      333.45    113.90 o 
 -11   5  13      713.60      652.74    152.86 o 
  -9   5  13      708.56      660.12    168.50 o 
  -7   5  13       32.73      103.58    150.79 o 
  -5   5  13       25.50       61.97    118.33 o 
  -3   5  13      189.76        0.00    193.28 o 
  -1   5  13       12.51      -99.74    148.14 o 
   1   5  13      202.78      297.16    129.84 o 
   3   5  13      325.60      130.13    145.18 o 
   5   5  13      203.18      105.94    113.31 o 
   7   5  13       39.41        0.00    133.68 o 
   9   5  13        9.49     -147.25    147.25 o 
  11   5  13       81.99       53.41     90.00 o 
  13   5  13      226.36      121.87     94.72 o 
 -18   6  13      358.02      518.47    109.18 o 
 -16   6  13        7.77     -109.18    109.18 o 
 -14   6  13      393.96      381.55    118.33 o 
 -12   6  13     2225.09     2181.02    188.86 o 
 -10   6  13      216.65      355.58    116.27 o 
  -8   6  13      805.72      812.09    123.94 o 
  -6   6  13       69.08     -138.69    138.69 o 
  -4   6  13      543.50      506.97    127.48 o 
  -2   6  13      241.45      118.63    137.51 o 
   0   6  13      154.93       56.95    150.50 o 
   2   6  13       11.64      -80.56    113.90 o 
   4   6  13      210.49       37.18    127.18 o 
 -34   0  14      294.10      302.76    101.81 o 
 -32   0  14      343.97      443.23    123.64 o 
 -30   0  14      186.09      268.83     93.25 o 
 -28   0  14      463.92      429.95    137.22 o 
 -26   0  14      489.55      519.95    137.22 o 
 -24   0  14        0.57        0.00    177.05 o 
 -22   0  14        1.50       79.38    133.68 o 
 -20   0  14      172.95      310.73    156.10 o 
 -18   0  14     4138.42     2970.68    262.34 o 
 -16   0  14     1321.15     1269.48    192.69 o 
 -14   0  14     3030.31     3057.73    255.84 o 
 -12   0  14      692.66       77.31    240.50 o 
 -10   0  14     8160.09     6841.68    377.13 o 
  -8   0  14      176.17      -77.61    173.51 o 
  -6   0  14      179.36      -77.61    184.73 o 
  -4   0  14      201.04      344.08    135.45 o 
  -2   0  14      831.37      753.37    184.43 o 
   0   0  14      118.76       25.38    208.63 o 
   2   0  14      255.85      553.89    133.38 o 
   4   0  14      180.88      181.19    132.79 o 
   6   0  14       55.53      -96.49    180.30 o 
   8   0  14       67.47      -23.31    169.09 o 
  10   0  14      341.04      309.55    137.51 o 
  12   0  14       64.53       82.92    140.46 o 
  14   0  14      192.68        0.00    167.91 o 
  16   0  14       13.92       51.05    128.36 o 
  18   0  14      354.20      215.42    111.54 o 
  20   0  14        1.04      -96.20    120.10 o 
 -35   1  14       20.99       35.41     93.84 o 
 -33   1  14        0.46       43.38     90.59 o 
 -31   1  14      462.67      151.09    162.00 o 
 -29   1  14      133.36      200.66    113.61 o 
 -27   1  14      620.83      184.43    191.22 o 
 -25   1  14     1494.72     1635.69    201.84 o 
 -23   1  14      419.94      874.94    152.86 o 
 -21   1  14      434.40      119.51    209.81 o 
 -19   1  14      496.44      343.49    147.25 o 
 -17   1  14       38.23      125.12    160.23 o 
 -15   1  14        1.26      -76.13    169.97 o 
 -13   1  14       27.34       85.28    137.22 o 
 -11   1  14     1675.68     1506.44    217.19 o 
  -9   1  14        0.37       25.67    156.69 o 
  -7   1  14      699.86      721.20    157.58 o 
  -5   1  14      144.47      342.90    113.61 o 
  -3   1  14        2.40     -164.07    164.07 o 
  -1   1  14       26.05       50.76    143.71 o 
   1   1  14      492.74      419.03    170.27 o 
   3   1  14      546.06       98.86    188.27 o 
   5   1  14      108.65     -206.27    206.27 o 
   7   1  14       10.67     -116.86    142.23 o 
   9   1  14       76.39       89.41    126.30 o 
  11   1  14       63.10      126.30    121.58 o 
  13   1  14        5.28      -58.43    154.33 o 
  15   1  14      122.69      222.50    115.38 o 
  17   1  14       94.53      266.17     98.27 o 
  19   1  14      463.77      581.62    115.38 o 
 -32   2  14      304.48      346.73     95.31 o 
 -30   2  14      281.51      130.43    134.56 o 
 -28   2  14      147.04      182.37    105.35 o 
 -26   2  14       15.54     -119.51    154.04 o 
 -24   2  14       31.23       21.25    129.54 o 
 -22   2  14      739.80      850.75    169.68 o 
 -20   2  14      385.19      325.78    128.95 o 
 -18   2  14      100.58      119.81    192.99 o 
 -16   2  14      984.82      944.88    158.17 o 
 -14   2  14     2955.33     3271.37    270.30 o 
 -12   2  14       62.09      -66.69    131.32 o 
 -10   2  14        0.14       75.54    130.73 o 
  -8   2  14       72.47      420.21    102.40 o 
  -6   2  14      409.83      369.45    162.89 o 
  -4   2  14       73.41      125.41    148.43 o 
  -2   2  14       87.25      -74.66    167.02 o 
   0   2  14     1487.15     1655.16    196.53 o 
   2   2  14       26.55      177.05    129.84 o 
   4   2  14       25.08     -201.25    201.25 o 
   6   2  14       81.19      -45.44    164.07 o 
   8   2  14        1.58       65.22    112.72 o 
  10   2  14      198.48      102.10    186.20 o 
  12   2  14     2167.93     2404.69    207.74 o 
  14   2  14       74.12      375.06    105.94 o 
  16   2  14      461.16      298.34    124.23 o 
  18   2  14      640.83      473.33    110.66 o 
 -31   3  14      187.06      108.30     98.27 o 
 -29   3  14       31.42      156.99     85.58 o 
 -27   3  14        0.46      -33.35    139.28 o 
 -25   3  14      200.56      414.90    118.33 o 
 -23   3  14        2.69        0.00    118.33 o 
 -21   3  14        9.71      -41.61    141.35 o 
 -19   3  14      106.08      188.86    133.97 o 
 -17   3  14      238.86       22.43    175.87 o 
 -15   3  14     2955.26     2875.36    240.50 o 
 -13   3  14      138.78      281.52    132.79 o 
 -11   3  14       36.14      237.25    119.51 o 
  -9   3  14     1158.44     1224.04    198.30 o 
  -7   3  14     1343.64     1129.61    202.14 o 
  -5   3  14     2841.15     2551.35    246.40 o 
  -3   3  14      265.09      156.99    166.14 o 
  -1   3  14        2.88     -175.28    175.28 o 
   1   3  14      219.80      242.27    142.23 o 
   3   3  14        4.17      279.45    102.99 o 
   5   3  14     1512.07     1526.21    183.84 o 
   7   3  14        3.08      -20.07    146.36 o 
   9   3  14      100.93      131.61    139.58 o 
  11   3  14      818.66      689.63    154.33 o 
  13   3  14      261.76      298.04    120.40 o 
  15   3  14      271.30       79.67    162.89 o 
 -28   4  14        2.07      -59.31     87.94 o 
 -26   4  14       32.28       69.05     94.72 o 
 -24   4  14       10.76     -108.59    118.92 o 
 -22   4  14        1.15       50.76    113.61 o 
 -20   4  14       53.86       72.59    123.05 o 
 -18   4  14       92.77        0.00    162.30 o 
 -16   4  14       12.64      -19.77    127.48 o 
 -14   4  14     1429.49     1147.90    167.91 o 
 -12   4  14      638.43      501.95    152.86 o 
 -10   4  14     1364.43     1129.31    177.94 o 
  -8   4  14      126.38     -149.02    186.79 o 
  -6   4  14      389.39      382.14    132.20 o 
  -4   4  14      261.98      378.60    121.58 o 
  -2   4  14        0.63      151.68     88.23 o 
   0   4  14      410.78      456.51    126.00 o 
   2   4  14        4.62     -136.04    136.04 o 
   4   4  14      666.24      506.08    144.59 o 
   6   4  14      283.23      266.76    116.56 o 
   8   4  14        3.44       80.26    102.69 o 
  10   4  14       25.37       72.30    110.95 o 
  12   4  14       48.80      117.45     92.66 o 
 -21   5  14        2.87       64.03    103.28 o 
 -19   5  14       11.88      -42.20    126.30 o 
 -17   5  14        0.66      -30.10    108.59 o 
 -15   5  14       45.46      -95.02    109.77 o 
 -13   5  14       73.41       16.53    146.07 o 
 -11   5  14       81.45       67.28    140.76 o 
  -9   5  14      255.50      477.46    108.00 o 
  -7   5  14      594.87      751.60    133.97 o 
  -5   5  14        1.01      118.63    132.20 o 
  -3   5  14        0.09      -16.53    127.48 o 
  -1   5  14      260.97      214.24    123.94 o 
   1   5  14      259.55      306.89    103.28 o 
   3   5  14      312.34      326.67    109.48 o 
   5   5  14       64.48      105.94     96.79 o 
   7   5  14        0.12       23.61    106.23 o 
 -31   1  15      193.52      204.50    104.46 o 
 -29   1  15      259.30      249.06    109.48 o 
 -27   1  15      291.09      268.83    106.23 o 
 -25   1  15       83.72      110.36    110.36 o 
 -23   1  15      267.39      276.50    113.90 o 
 -21   1  15      119.37       83.51    131.91 o 
 -19   1  15      663.46      405.75    131.32 o 
 -17   1  15      859.36      732.71    164.66 o 
 -15   1  15      170.97       23.02    150.50 o 
 -13   1  15      472.45      435.26    135.45 o 
 -11   1  15      243.06      251.12    147.25 o 
  -9   1  15      797.42      851.34    159.35 o 
  -7   1  15      257.36      472.74    139.28 o 
  -5   1  15     1258.76      830.68    191.51 o 
  -3   1  15        3.35       23.31    152.56 o 
  -1   1  15     2353.70     2332.40    226.92 o 
   1   1  15      351.43      312.50    118.04 o 
   3   1  15       64.29     -151.09    174.10 o 
   5   1  15      155.13      -41.31    149.02 o 
   7   1  15      166.46      247.29     96.49 o 
   9   1  15       10.04      -36.30    164.07 o 
  11   1  15      132.65      164.96    102.40 o 
  13   1  15      133.70       43.67    131.02 o 
  15   1  15      258.84       24.79    149.32 o 
 -30   2  15      684.67      676.64    109.18 o 
 -28   2  15       83.86        0.00     85.87 o 
 -26   2  15      547.61      666.02    118.92 o 
 -24   2  15      175.79      235.48    105.35 o 
 -22   2  15      208.38      277.98    122.46 o 
 -20   2  15     1403.37     1347.97    185.02 o 
 -18   2  15       15.94     -146.07    151.97 o 
 -16   2  15      389.29       86.17    187.97 o 
 -14   2  15        3.75     -132.20    162.00 o 
 -12   2  15      215.83     -111.84    174.69 o 
 -10   2  15       15.16       67.58    151.38 o 
  -8   2  15       48.86     -135.74    156.69 o 
  -6   2  15      303.72      540.90    137.81 o 
  -4   2  15        0.23     -111.54    165.55 o 
  -2   2  15      281.80      321.94    146.36 o 
   0   2  15        2.28       64.33    133.97 o 
   2   2  15        0.13       20.66    126.00 o 
   4   2  15       34.70       99.15    136.04 o 
   6   2  15      235.78      112.43    171.74 o 
   8   2  15       44.19       34.82    136.92 o 
  10   2  15     1161.16      842.19    157.87 o 
  12   2  15        1.47     -130.13    130.13 o 
  14   2  15      209.74      220.14     99.45 o 
 -27   3  15        2.01     -118.63    118.63 o 
 -25   3  15       81.47      -42.79    133.38 o 
 -23   3  15      602.64      495.46    120.69 o 
 -21   3  15       79.06       91.18    101.81 o 
 -19   3  15        0.02       54.59    121.87 o 
 -17   3  15     2004.91     1735.72    181.48 o 
 -15   3  15       15.60      -39.25    141.64 o 
 -13   3  15      117.97      375.95    102.40 o 
 -11   3  15        2.33      -61.38    162.30 o 
  -9   3  15       23.02      102.99    110.95 o 
  -7   3  15       49.92       82.33    139.58 o 
  -5   3  15       72.20      102.10    139.87 o 
  -3   3  15      388.07      401.03    131.02 o 
  -1   3  15     1987.08     2332.69    215.12 o 
   1   3  15      602.00      817.11    140.76 o 
   3   3  15      319.58      383.32    125.71 o 
   5   3  15     1386.33     1113.08    164.37 o 
   7   3  15      134.78      352.34    100.63 o 
   9   3  15      194.88      111.84    129.54 o 
  11   3  15        1.03      -48.69    104.46 o 
 -22   4  15      133.80      169.68     84.10 o 
 -20   4  15       36.18      112.13    125.41 o 
 -18   4  15     2284.09     2048.22    169.97 o 
 -16   4  15      234.83      413.42    108.59 o 
 -14   4  15      239.53      -99.15    151.68 o 
 -12   4  15      309.16      520.54    134.86 o 
 -10   4  15      174.44      252.60    114.79 o 
  -8   4  15        9.98     -120.99    151.97 o 
  -6   4  15        0.87     -125.12    125.12 o 
  -4   4  15      274.92      326.67    109.77 o 
  -2   4  15       24.83       32.76    135.45 o 
   0   4  15     1889.35     1448.90    167.32 o 
   2   4  15       21.87       44.56    118.04 o 
   4   4  15     2460.11     2443.06    203.02 o 
   6   4  15      160.24      -62.26    122.76 o 
 -13   5  15        9.70      -35.71    107.41 o 
 -11   5  15      170.28      213.65     83.81 o 
  -9   5  15      131.75      141.64     88.53 o 
  -7   5  15       12.76        0.00     96.79 o 
  -5   5  15      172.34      196.24     95.90 o 
  -3   5  15        0.25      -59.02    105.05 o 
 -28   0  16      514.42      439.98    105.94 o 
 -26   0  16      703.70      341.42    111.25 o 
 -24   0  16     1066.98      894.71    141.64 o 
 -22   0  16     2519.69     1776.74    191.51 o 
 -20   0  16     2197.91     1572.83    175.87 o 
 -18   0  16      633.90      463.00    137.81 o 
 -16   0  16     1070.55      843.96    173.81 o 
 -14   0  16      676.17      573.07    139.28 o 
 -12   0  16      470.17      433.78    134.27 o 
 -10   0  16       27.15      -61.67    106.53 o 
  -8   0  16     1968.03     1752.84    179.42 o 
  -6   0  16     2768.41     2434.79    224.56 o 
  -4   0  16     4418.79     3712.83    267.65 o 
  -2   0  16      594.15      458.28    127.77 o 
   0   0  16      637.15      683.43    138.69 o 
   2   0  16       94.75      108.89    125.71 o 
   4   0  16      776.25      797.63    133.09 o 
   6   0  16      276.45      200.37    124.23 o 
   8   0  16      248.35       85.87    135.74 o 
  10   0  16      142.75      175.58     95.02 o 
 -27   1  16      868.08      545.03    123.05 o 
 -25   1  16     1607.97     1345.91    144.30 o 
 -23   1  16      458.96      394.83    117.74 o 
 -21   1  16       95.18      112.13     97.68 o 
 -19   1  16        0.80       53.41    134.86 o 
 -17   1  16        1.83     -148.14    148.14 o 
 -15   1  16      159.63     -150.50    150.50 o 
 -13   1  16      575.85      486.60    133.38 o 
 -11   1  16     1260.24      932.78    145.18 o 
  -9   1  16      793.38      669.86    136.63 o 
  -7   1  16      721.05      494.28    135.74 o 
  -5   1  16      128.49       79.38    150.79 o 
  -3   1  16      577.54      491.92    128.36 o 
  -1   1  16      210.35      113.02    125.12 o 
   1   1  16        7.05     -130.43    130.43 o 
   3   1  16       84.96      251.12     87.05 o 
   5   1  16        2.22       95.61    117.15 o 
   7   1  16        2.72     -124.23    124.23 o 
   9   1  16        7.38      102.99    106.23 o 
 -26   2  16       38.15       11.51    106.82 o 
 -24   2  16      127.32      114.79    112.72 o 
 -22   2  16        0.58      -58.72    126.00 o 
 -20   2  16      100.85       15.93    129.54 o 
 -18   2  16       42.20      -50.46    112.43 o 
 -16   2  16      277.12      -35.12    146.66 o 
 -14   2  16      137.72      -18.00    107.12 o 
 -12   2  16      103.44      159.94    113.61 o 
 -10   2  16        3.89     -111.84    137.22 o 
  -8   2  16      116.07      -37.48    156.40 o 
  -6   2  16       27.90      -74.07    123.05 o 
  -4   2  16       43.64     -145.77    145.77 o 
  -2   2  16     1108.45     1014.52    159.35 o 
   0   2  16      189.55      124.53     99.45 o 
   2   2  16      132.98      311.32    108.00 o 
   4   2  16      298.70      339.65     90.59 o 
   6   2  16       49.63      127.48     78.20 o 
   8   2  16       10.56       24.20    111.84 o 
 -21   3  16      529.91      359.42    106.82 o 
 -19   3  16       91.66      300.70     87.94 o 
 -17   3  16      778.24      621.76    110.95 o 
 -15   3  16       18.51      264.70     80.26 o 
 -13   3  16      557.79      431.13    125.71 o 
 -11   3  16       86.14       85.87    102.69 o 
  -9   3  16      854.32      529.10    154.63 o 
  -7   3  16      446.91      483.65    125.12 o 
  -5   3  16       38.35       95.31    123.05 o 
  -3   3  16      283.89      174.69    112.13 o 
  -1   3  16      410.10      256.14    118.92 o 
   1   3  16       12.53     -125.41    129.84 o 
   3   3  16       56.41       51.35    124.53 o 
   5   3  16        0.02      -69.35    116.56 o 
 -14   4  16      159.01      249.65     69.94 o 
 -12   4  16      177.34      226.63     85.58 o 
 -10   4  16       39.77      -86.76    104.17 o 
  -8   4  16      315.39       86.76    139.87 o 
  -6   4  16      479.17      432.01    124.53 o 
  -4   4  16        1.44      -11.80    111.84 o 
 -21   1  17        0.00      -35.71     94.43 o 
 -19   1  17       14.91       95.31     62.85 o 
 -17   1  17      620.36      406.34    102.10 o 
 -15   1  17        0.01       28.92    102.69 o 
 -13   1  17      304.87      289.19    108.89 o 
 -11   1  17       63.18      131.91     90.30 o 
  -9   1  17      110.33      214.24     91.77 o 
  -7   1  17      976.47      637.10    127.77 o 
  -5   1  17       84.41       69.35    100.63 o 
  -3   1  17      211.34      181.78    110.36 o 
  -1   1  17      766.26      518.18    114.79 o 
   1   1  17       66.32        0.00    128.36 o 
   3   1  17       50.42       80.85    117.15 o 
 -18   2  17       68.49       35.41    109.77 o 
 -16   2  17       15.11       25.08     97.08 o 
 -14   2  17      281.54      210.10     98.27 o 
 -12   2  17      318.57      296.86     97.38 o 
 -10   2  17       12.41       82.04    100.33 o 
  -8   2  17       32.22      127.18     90.00 o 
  -6   2  17       36.04       40.13    101.22 o 
  -4   2  17        0.07       51.94     90.00 o 
  -2   2  17      264.44      181.19     93.84 o 
   0   2  17       31.81       11.51    105.94 o 
                                                 
